# Supplementary material for: DiseaseLinc: Disease Enrichment Analysis of Sets of Differentially Expressed LincRNAs
Source: Cells. 2021 Mar 29;10(4):751. doi: 10.3390/cells10040751 (PMC8065951; doi:10.3390/cells10040751)
Supplement: Supplementary file 1 [file cells-10-00751-s001.zip]

Archive with 2 entries (2 files):
- Supplementary_FigureS1.docx
- SupplTable1_DiseaseLinc.xlsx
