# Supplementary material for: DiseaseLinc: Disease Enrichment Analysis of Sets of Differentially Expressed LincRNAs
Source: Cells. 2021 Mar 29;10(4):751. doi: 10.3390/cells10040751 (PMC8065951; doi:10.3390/cells10040751)
Supplement: Supplementary file 1 [file cells-10-00751-s001.zip › SupplTable1_DiseaseLinc.xlsx]

## Sheet: SupplTable1_DiseaseLinc
Supplementary Table 1: Diseases associated with 172 lincRNAs ranked by false discovery rate (FDR).
Disease	Gene Count	NCBI gene ID (parental gene)	LincRNA	Citations	Fold change	p-value	FDR
Genetic Predisposition to Disease	101	13, 71, 191, 203, 440, 722, 989, 1302, 1464, 1525, 2261, 2969, 2986, 3927, 3976, 4046, 4052, 4053, 4082, 4784, 4843, 4869, 4953, 5281, 5310, 5454, 5612, 5805, 6036, 6147, 6171, 6204, 6222, 6670, 6773, 7289, 7484, 7485, 7691, 7733, 7851, 8038, 8505, 8665, 8701, 8787, 8844, 8924, 9026, 9659, 9790, 10048, 10362, 10558, 23225, 25902, 29092, 29124, 30848, 51282, 51761, 54455, 54518, 54971, 55778, 6389…	ENSG00000136315, ENSG00000180910, ENSG00000182021, ENSG00000185495, ENSG00000197291, ENSG00000213468, ENSG00000214347, ENSG00000215394, ENSG00000218510, ENSG00000223396, ENSG00000223804, ENSG00000224074, ENSG00000224303, ENSG00000224638, ENSG00000225278, ENSG00000225470, ENSG00000226113, ENSG00000226335, ENSG00000226741, ENSG00000227082, ENSG00000228430, ENSG00000228682, ENSG00000228786, ENSG0000…	7545954, 11424980, 11525805, 11692109, 12461689, 12482371, 12490535, 12508391, 12509623, 12552317, 12641410, 12664252, 12768436, 12810952, 12949534, 14623011, 14636285, 14684684, 14687743, 14740870, 15063762, 15174013, 15226517, 15275951, 15482399, 15484300, 15494775, 15520859, 15583989, 15654505, 15856071, 15856945, 15922861, 15940772, 16133074, 16265698, 16352737, 16385451, 16453284, 16543247, …	0.473199	1.72e-137	8.48e-135
Disease	93	71, 191, 440, 989, 1464, 1525, 2261, 2969, 3151, 3916, 3927, 4046, 4052, 4784, 4869, 4953, 5269, 5612, 5805, 6018, 6036, 6147, 6171, 6204, 6222, 6528, 6670, 6773, 7289, 7484, 7485, 7678, 7851, 8038, 8665, 8733, 8787, 8844, 8924, 9026, 9659, 9790, 10048, 10362, 10426, 10793, 11283, 23219, 23225, 26030, 27304, 28977, 29124, 30848, 51282, 54455, 54518, 54971, 55125, 55701, 55762, 56103, 58517, 64693…	ENSG00000136315, ENSG00000180910, ENSG00000185495, ENSG00000186148, ENSG00000197291, ENSG00000203279, ENSG00000213468, ENSG00000213793, ENSG00000215394, ENSG00000215869, ENSG00000218510, ENSG00000223396, ENSG00000224074, ENSG00000224638, ENSG00000225278, ENSG00000225470, ENSG00000225718, ENSG00000225760, ENSG00000226741, ENSG00000227082, ENSG00000228682, ENSG00000228786, ENSG00000229192, ENSG0000…	11401437, 16710414, 21112873, 23680494, 25910212, 28514442, 31515488	0.513904	3.49e-125	8.58e-123
Neoplasms	81	71, 191, 440, 989, 1464, 1525, 2261, 2969, 2986, 3151, 3916, 3927, 4052, 4053, 4082, 4697, 4784, 4843, 4869, 4953, 5310, 5612, 5805, 6036, 6147, 6171, 6204, 6222, 6528, 6670, 6773, 7289, 7678, 7691, 7733, 7851, 8038, 8505, 8665, 8924, 9659, 10048, 10362, 10426, 10558, 10793, 23219, 23225, 25902, 28977, 29124, 30848, 51282, 54518, 54971, 55125, 55701, 55778, 58517, 63895, 65117, 79668, 79794, 7980…	ENSG00000136315, ENSG00000178107, ENSG00000180910, ENSG00000182021, ENSG00000185495, ENSG00000197291, ENSG00000218510, ENSG00000220161, ENSG00000223396, ENSG00000223804, ENSG00000224074, ENSG00000224303, ENSG00000224638, ENSG00000225278, ENSG00000225760, ENSG00000228430, ENSG00000228682, ENSG00000229192, ENSG00000230606, ENSG00000231734, ENSG00000232694, ENSG00000232746, ENSG00000233074, ENSG0000…	3182786, 7557990, 7923143, 9626360, 9709808, 10508479, 11104663, 11830503, 12080348, 12445278, 12462194, 12679487, 12690205, 12882984, 14520460, 14634838, 15164053, 15184870, 15310764, 15325588, 15522214, 15540228, 15592455, 15765097, 15778465, 16391203, 16581250, 16855788, 16941478, 17076533, 17124180, 17355643, 17361185, 17437318, 17504301, 17899192, 18289888, 18330478, 18342566, 18371977, 1842…	0.590038	2.46e-107	4.04e-105
Breast Neoplasms	72	71, 722, 989, 1464, 1525, 2261, 2867, 2969, 2986, 3151, 3916, 3927, 3976, 4046, 4052, 4082, 4697, 4784, 4843, 4869, 4953, 5281, 5310, 5612, 6147, 6171, 6204, 6222, 6528, 6670, 6773, 8038, 8505, 8665, 8701, 8844, 8924, 9026, 9383, 9659, 9790, 10048, 10362, 23219, 23225, 25902, 26030, 28977, 54455, 54971, 58517, 65117, 79668, 79794, 79801, 80129, 80755, 81631, 91074, 92283, 92912, 116285, 155061, 1…	ENSG00000178107, ENSG00000182021, ENSG00000185495, ENSG00000205786, ENSG00000215394, ENSG00000223396, ENSG00000223804, ENSG00000224074, ENSG00000224303, ENSG00000224638, ENSG00000225210, ENSG00000225470, ENSG00000226113, ENSG00000226335, ENSG00000226741, ENSG00000227082, ENSG00000228682, ENSG00000229192, ENSG00000230159, ENSG00000230606, ENSG00000232527, ENSG00000232746, ENSG00000233074, ENSG0000…	7490069, 7545954, 7589475, 8519686, 8530501, 9053844, 9535896, 9688835, 9848085, 10737800, 10831617, 11207365, 11231575, 11280766, 11329138, 11517158, 11830503, 11896613, 11940661, 12032302, 12060397, 12105213, 12176973, 12421467, 12576423, 12588808, 12602914, 12679487, 12837748, 15340050, 15381692, 15472226, 15492785, 15665273, 15899786, 15919754, 15930294, 16150893, 16284735, 16335914, 16430883…	0.663793	2.23e-94	2.74e-92
Amyotrophic Lateral Sclerosis	61	191, 440, 989, 1464, 1525, 2261, 2969, 3916, 3927, 4052, 4082, 4869, 5269, 5612, 5805, 6036, 6147, 6204, 6670, 6773, 7484, 7485, 8665, 8733, 8844, 8924, 9026, 9659, 9790, 10048, 10362, 10426, 10558, 10793, 23219, 27304, 28977, 51282, 54455, 54518, 54971, 55125, 58517, 79801, 80755, 81631, 84258, 84331, 90273, 90326, 90480, 112574, 151195, 155061, 157769, 196513, 256364, 286262, 346288, 644815, 72…	ENSG00000136315, ENSG00000185495, ENSG00000186148, ENSG00000197291, ENSG00000213468, ENSG00000215394, ENSG00000215869, ENSG00000218510, ENSG00000223396, ENSG00000224074, ENSG00000224638, ENSG00000225278, ENSG00000225470, ENSG00000225760, ENSG00000226741, ENSG00000227082, ENSG00000228430, ENSG00000228786, ENSG00000229192, ENSG00000230438, ENSG00000230606, ENSG00000231412, ENSG00000231734, ENSG0000…	19451621, 23533305, 25192599, 26186194, 27158844, 27554286, 29884807, 30442662, 30981631	0.783493	5.47e-79	5.38e-77
Cell Transformation, Neoplastic	60	71, 191, 440, 989, 1464, 1525, 2261, 2867, 2969, 3151, 3916, 3927, 3976, 4046, 4052, 4053, 4082, 4697, 4843, 4869, 5454, 5805, 6147, 6171, 6204, 6222, 6528, 6773, 7289, 7851, 8505, 8665, 8844, 8924, 9659, 9790, 10048, 10426, 10558, 23225, 28977, 29092, 51761, 54518, 55125, 58517, 63895, 81631, 84133, 84953, 92912, 112574, 151195, 157769, 159163, 256364, 378951, 503637, 729873, 100190938, 10192712…	ENSG00000178107, ENSG00000180910, ENSG00000185495, ENSG00000197291, ENSG00000205786, ENSG00000206195, ENSG00000215394, ENSG00000218510, ENSG00000220161, ENSG00000223396, ENSG00000224074, ENSG00000224303, ENSG00000225278, ENSG00000225760, ENSG00000226335, ENSG00000227082, ENSG00000228430, ENSG00000229192, ENSG00000230606, ENSG00000230725, ENSG00000231734, ENSG00000232527, ENSG00000232694, ENSG0000…	2674678, 8122112, 8406013, 8633037, 9121481, 9178889, 9848085, 10551800, 10918587, 11752456, 12226704, 12244326, 12406306, 15184870, 15558020, 15748888, 15989956, 16213212, 16581250, 16766651, 17546053, 17616680, 17785202, 17972951, 18850631, 19005479, 19132065, 19723876, 19780758, 19799816, 19924305, 20234822, 20513120, 20515654, 20665023, 20711586, 21102525, 21182834, 21233837, 21383697, 214680…	0.796552	1.3e-77	1.07e-75
Colorectal Neoplasms	54	71, 191, 440, 989, 1464, 1525, 2261, 2969, 3151, 3916, 3927, 3976, 4052, 4053, 4082, 4697, 4784, 4843, 4869, 4953, 5269, 5310, 5805, 6147, 6204, 6222, 6670, 7289, 7851, 8038, 8665, 8844, 8924, 9790, 10426, 10558, 28977, 29092, 54971, 55125, 55778, 58517, 79668, 81631, 84133, 92912, 112574, 155061, 221395, 256364, 440515, 503637, 503638, 554203, 101927125	ENSG00000178107, ENSG00000185495, ENSG00000206195, ENSG00000215394, ENSG00000218510, ENSG00000223396, ENSG00000223804, ENSG00000224074, ENSG00000224638, ENSG00000225210, ENSG00000225278, ENSG00000225470, ENSG00000225760, ENSG00000226335, ENSG00000226741, ENSG00000227082, ENSG00000228430, ENSG00000228682, ENSG00000229192, ENSG00000230438, ENSG00000230606, ENSG00000232694, ENSG00000233074, ENSG0000…	7692964, 7772601, 8778315, 11325814, 11956620, 12598314, 12717386, 12800233, 15558020, 15695237, 15922861, 15979574, 16937436, 17047198, 17062130, 17297470, 17456004, 17957960, 18413818, 18510611, 18522535, 19425502, 19497798, 19789310, 19998449, 20027603, 20027629, 20069397, 20234367, 20615890, 20660701, 20798393, 20812987, 21356388, 21930798, 22124266, 22575959, 23376641, 23536448, 23968734, 23…	0.885057	1.98e-69	1.39e-67
Prostatic Neoplasms	52	71, 191, 1464, 1525, 2261, 2969, 3916, 3927, 4052, 4053, 4082, 4784, 4843, 4869, 4953, 5269, 5310, 5454, 6018, 6036, 6204, 6222, 6528, 6670, 7289, 7691, 8038, 8665, 8924, 9026, 10048, 10362, 11283, 23225, 26030, 28977, 54455, 54971, 55125, 55778, 58517, 81631, 90273, 90480, 91074, 92283, 112574, 200424, 338645, 342184, 554203, 729873, 100288079	ENSG00000136315, ENSG00000197291, ENSG00000223396, ENSG00000224074, ENSG00000224638, ENSG00000225470, ENSG00000228682, ENSG00000229192, ENSG00000230438, ENSG00000230606, ENSG00000230725, ENSG00000231412, ENSG00000232694, ENSG00000232746, ENSG00000233074, ENSG00000233988, ENSG00000234277, ENSG00000234449, ENSG00000234493, ENSG00000234531, ENSG00000234996, ENSG00000235056, ENSG00000235994, ENSG0000…	7542384, 10463585, 11745444, 12083779, 12083780, 12359748, 12679487, 12801632, 16335914, 16863688, 17220478, 17342744, 17549383, 17918192, 18037965, 18041742, 18301246, 18398039, 18548481, 19074833, 19097122, 19168583, 19302977, 19377444, 19829035, 20540360, 21116115, 21281786, 21445975, 21503958, 21575865, 22482402, 23028678, 23065704, 23533145, 23787295, 24103312, 24386364, 24591637, 24796332, …	0.919098	9.93e-67	5.43e-65
Disease Progression	52	989, 1464, 2261, 2969, 3151, 3916, 3927, 3976, 4052, 4053, 4082, 4697, 4784, 4843, 4869, 4953, 5269, 5310, 5454, 5805, 6036, 6222, 6528, 6670, 8038, 8701, 8733, 8924, 10048, 10426, 10558, 25902, 28977, 30848, 58517, 63895, 65117, 79801, 80129, 81631, 90273, 114902, 116285, 155061, 200424, 203413, 221395, 286262, 401024, 503637, 503638, 554203, 101927502	ENSG00000136315, ENSG00000178107, ENSG00000182021, ENSG00000185495, ENSG00000186148, ENSG00000206195, ENSG00000224074, ENSG00000224638, ENSG00000225210, ENSG00000225470, ENSG00000225760, ENSG00000226335, ENSG00000226741, ENSG00000228430, ENSG00000228682, ENSG00000229192, ENSG00000229702, ENSG00000230159, ENSG00000230438, ENSG00000230606, ENSG00000230725, ENSG00000231412, ENSG00000233074, ENSG0000…	9870939, 10203575, 11745444, 12533668, 14764920, 14985675, 15037712, 15063762, 15381692, 15922861, 15930294, 15994285, 16061860, 16278391, 16412606, 16453284, 16495931, 16532037, 17203224, 17297470, 17408651, 17582600, 17687170, 17768124, 18042242, 18166262, 18237105, 18317962, 18632593, 18754024, 19012493, 19052985, 19268722, 19422935, 19786618, 19797159, 19998449, 20074285, 20587546, 20660701, …	0.919098	9.93e-67	5.43e-65
Neoplasm Invasiveness	50	440, 989, 1464, 1525, 2261, 3916, 3927, 3976, 4046, 4052, 4053, 4082, 4784, 4843, 4869, 5281, 5310, 5454, 6036, 6147, 6204, 6222, 6528, 6670, 6773, 7289, 8038, 8505, 8665, 8844, 8924, 9026, 10048, 25902, 29092, 54518, 54971, 58517, 79801, 80129, 81631, 84133, 84675, 116285, 155061, 203413, 503637, 503638, 554203, 729873	ENSG00000136315, ENSG00000182021, ENSG00000185495, ENSG00000206195, ENSG00000218510, ENSG00000223396, ENSG00000224074, ENSG00000224303, ENSG00000224638, ENSG00000225210, ENSG00000225278, ENSG00000225470, ENSG00000226335, ENSG00000226741, ENSG00000227082, ENSG00000230159, ENSG00000230606, ENSG00000230725, ENSG00000232527, ENSG00000233183, ENSG00000233261, ENSG00000233988, ENSG00000234277, ENSG0000…	9709808, 10587647, 11896613, 15701828, 15754329, 15869706, 15958612, 16020977, 16428483, 17297470, 17437318, 17657783, 17668048, 18283041, 18365756, 18543212, 18584939, 18632593, 18829533, 18945538, 19040574, 19142187, 19302977, 19497798, 19773446, 19773761, 19843670, 19843843, 19847812, 19909015, 19916744, 20145123, 20164180, 20646825, 20665023, 20709157, 21045017, 21070915, 21122805, 21356388, …	0.955862	4.82e-64	2.37e-62
Lung Neoplasms	48	71, 440, 722, 989, 1464, 1525, 2261, 2969, 2986, 3916, 3927, 4046, 4082, 4697, 4784, 4843, 4869, 4953, 5310, 5454, 5612, 6018, 6528, 6670, 6773, 8038, 8505, 8701, 9790, 10048, 10362, 23225, 29092, 30848, 54971, 63895, 79801, 81631, 84133, 84331, 90480, 155061, 196513, 203413, 253650, 256364, 342184, 503637, 503638	ENSG00000178107, ENSG00000185495, ENSG00000197291, ENSG00000203279, ENSG00000206195, ENSG00000213468, ENSG00000215394, ENSG00000218510, ENSG00000224074, ENSG00000224303, ENSG00000224638, ENSG00000225210, ENSG00000225278, ENSG00000226741, ENSG00000228682, ENSG00000230159, ENSG00000230606, ENSG00000230725, ENSG00000232527, ENSG00000232746, ENSG00000233074, ENSG00000233988, ENSG00000234493, ENSG0000…	1649386, 1851085, 7524082, 7544004, 11880293, 12082530, 12679487, 12932674, 12948935, 14766015, 15061963, 15107292, 15514966, 15540228, 16495931, 16651449, 16941478, 17031523, 17548110, 18184459, 18676680, 18822384, 19074833, 19170196, 19377444, 19506548, 19544357, 19615283, 19773451, 20145123, 20199977, 20811626, 21152424, 21182834, 21262398, 21383697, 21557262, 21799753, 21866343, 22021902, 226…	0.99569	2.27e-61	1.02e-59
Liver Neoplasms	47	71, 191, 440, 722, 989, 1464, 1525, 2261, 2969, 3927, 4052, 4053, 4082, 4843, 4869, 4953, 5310, 5454, 6018, 6147, 6204, 6222, 6528, 6670, 6773, 8038, 8665, 8733, 8924, 9383, 9659, 9790, 10048, 25902, 30848, 54518, 79801, 81631, 84133, 84675, 159163, 163933, 196513, 203413, 286262, 342184, 378951, 554203	ENSG00000180910, ENSG00000182021, ENSG00000185495, ENSG00000186148, ENSG00000215394, ENSG00000223396, ENSG00000224074, ENSG00000224638, ENSG00000225278, ENSG00000225470, ENSG00000228682, ENSG00000230159, ENSG00000230606, ENSG00000230725, ENSG00000232694, ENSG00000233074, ENSG00000233183, ENSG00000233261, ENSG00000233988, ENSG00000234277, ENSG00000234531, ENSG00000234718, ENSG00000234996, ENSG0000…	1423312, 8601453, 11150296, 11752456, 12133007, 12374680, 12717386, 14519847, 15184870, 15231748, 15869407, 15919754, 16149130, 16642471, 16672217, 17408651, 17569113, 18579559, 19074833, 19155088, 19177205, 19212631, 19241193, 19817957, 20000738, 21461611, 21468049, 21587211, 21800051, 22496786, 22528486, 23084841, 23696034, 23764751, 23998914, 24052075, 24289556, 24787960, 24803312, 25037231, 2…	1.01687	4.88e-60	2e-58
Alzheimer Disease	45	71, 191, 203, 722, 989, 1302, 1464, 1525, 2261, 3927, 3976, 4052, 4082, 4697, 4843, 4869, 4953, 5269, 6036, 6147, 6171, 6204, 6222, 8038, 8665, 8701, 9790, 10048, 10362, 25902, 54518, 55701, 55778, 58517, 65117, 81631, 90326, 90480, 91074, 124411, 200424, 256364, 256536, 338645, 101927502	ENSG00000136315, ENSG00000178107, ENSG00000182021, ENSG00000185495, ENSG00000197291, ENSG00000214347, ENSG00000215394, ENSG00000215869, ENSG00000223396, ENSG00000224074, ENSG00000224638, ENSG00000226335, ENSG00000228682, ENSG00000230438, ENSG00000230606, ENSG00000232694, ENSG00000233261, ENSG00000233926, ENSG00000233977, ENSG00000233988, ENSG00000234277, ENSG00000234449, ENSG00000234531, ENSG0000…	7596406, 11297817, 15710903, 16211247, 16260491, 16385451, 17373700, 17440933, 17601350, 18556068, 19096157, 19204726, 19251705, 19729516, 19832840, 19837132, 20074285, 20541418, 20885792, 21116278, 21163940, 21383495, 21616478, 21741665, 21832049, 21924590, 22330827, 22419736, 22745009, 22881374, 23533305, 23917584, 23926111, 24067654, 25126727, 25361083, 27557632, 27629708, 29602250, 29791485, …	1.06207	2.19e-57	7.71e-56
Carcinoma, Hepatocellular	45	71, 191, 440, 722, 989, 1464, 1525, 2261, 2969, 3927, 3976, 4052, 4053, 4082, 4843, 4869, 4953, 5310, 6018, 6147, 6204, 6528, 6670, 6773, 8038, 8665, 8733, 8924, 9383, 9659, 9790, 10048, 25902, 30848, 54518, 79801, 81631, 84675, 159163, 163933, 196513, 203413, 286262, 342184, 378951, 554203	ENSG00000180910, ENSG00000182021, ENSG00000185495, ENSG00000186148, ENSG00000215394, ENSG00000223396, ENSG00000224074, ENSG00000224638, ENSG00000225278, ENSG00000225470, ENSG00000226335, ENSG00000228682, ENSG00000230159, ENSG00000230606, ENSG00000232694, ENSG00000233074, ENSG00000233183, ENSG00000233261, ENSG00000233988, ENSG00000234531, ENSG00000234718, ENSG00000234996, ENSG00000235398, ENSG0000…	8999038, 11150296, 11752456, 12133007, 12200149, 12374680, 14519847, 15184870, 15231748, 15869407, 15919754, 16149130, 16642471, 16672217, 17408651, 17569113, 18579559, 19074833, 19155088, 19177205, 19212631, 19241193, 19817957, 20000738, 20164180, 21461611, 21587211, 21800051, 22496786, 22528486, 23084841, 23696034, 23764751, 24289556, 24803312, 25256671, 25661872, 25691007, 25760690, 25773664, …	1.06207	2.19e-57	7.71e-56
Neoplasm Metastasis	44	71, 191, 440, 1464, 1525, 2261, 3151, 3916, 3927, 3976, 4052, 4082, 4697, 4784, 4843, 4869, 5310, 5454, 6147, 6204, 6222, 6528, 6670, 8038, 8505, 8665, 8733, 8844, 8924, 9026, 10558, 25902, 29092, 54455, 54518, 54971, 58517, 79801, 81631, 84133, 91074, 200424, 221395, 503638	ENSG00000178107, ENSG00000182021, ENSG00000186148, ENSG00000218510, ENSG00000223396, ENSG00000224074, ENSG00000224303, ENSG00000224638, ENSG00000225210, ENSG00000225278, ENSG00000226335, ENSG00000227082, ENSG00000228430, ENSG00000230606, ENSG00000230725, ENSG00000232694, ENSG00000233261, ENSG00000233988, ENSG00000234277, ENSG00000234493, ENSG00000234718, ENSG00000234996, ENSG00000236081, ENSG0000…	7589475, 12105213, 12452003, 12533668, 15112337, 15381692, 16284735, 17233833, 17297470, 17668048, 17918192, 18283041, 18365756, 18500672, 18634019, 19155088, 19710015, 19847812, 19924305, 20047593, 20660701, 20812987, 20924110, 21431326, 21454517, 21493715, 21658254, 22414291, 22508044, 22631075, 23203033, 23326307, 23468956, 23764751, 23968734, 24008316, 24465799, 24729124, 24733928, 25086032, …	1.08621	4.61e-56	1.51e-54
Disease Models, Animal	42	71, 722, 989, 1302, 1464, 1525, 2261, 2969, 3916, 3927, 3976, 4052, 4053, 4082, 4784, 4843, 4869, 4953, 5269, 5310, 5454, 6204, 6222, 6528, 8038, 8505, 8665, 8701, 8844, 8924, 10558, 51761, 63895, 64693, 79668, 81631, 84133, 84331, 114902, 155061, 286262, 100190938	ENSG00000185495, ENSG00000197291, ENSG00000213468, ENSG00000223396, ENSG00000223804, ENSG00000224074, ENSG00000224303, ENSG00000224638, ENSG00000226335, ENSG00000226741, ENSG00000227082, ENSG00000228430, ENSG00000228682, ENSG00000230438, ENSG00000230606, ENSG00000230725, ENSG00000233074, ENSG00000233977, ENSG00000233988, ENSG00000234277, ENSG00000234493, ENSG00000234996, ENSG00000235687, ENSG0000…	9101290, 9949213, 10581026, 11786904, 15780076, 16260491, 17928287, 17950653, 18042242, 18263686, 18354498, 18818193, 18849972, 19059114, 19073250, 19651784, 19713467, 19875457, 20035367, 20600019, 20862245, 20890030, 21092857, 21328569, 21535025, 21616478, 21729780, 21865467, 21988488, 22110650, 22183337, 22685421, 22752306, 22918473, 23040864, 23255420, 23435463, 23439951, 23462118, 23474192, 2…	1.13793	1.98e-53	6.1e-52
Carcinoma, Squamous Cell	38	71, 191, 440, 1464, 1525, 2261, 2969, 2986, 3916, 3927, 3976, 4052, 4053, 4082, 4784, 4843, 4869, 4953, 6147, 6204, 6222, 6670, 7678, 8038, 8665, 8701, 8733, 8787, 8844, 8924, 9659, 25902, 30848, 51761, 58517, 79801, 81631, 92912, 100128139	ENSG00000182021, ENSG00000186148, ENSG00000223396, ENSG00000224074, ENSG00000224638, ENSG00000225278, ENSG00000226335, ENSG00000227082, ENSG00000228682, ENSG00000230606, ENSG00000232694, ENSG00000233074, ENSG00000233988, ENSG00000234277, ENSG00000234493, ENSG00000234718, ENSG00000234773, ENSG00000234996, ENSG00000235398, ENSG00000235687, ENSG00000236081, ENSG00000239268, ENSG00000240450, ENSG0000…	10551800, 10764733, 11703096, 12142086, 12452003, 12459168, 12875991, 15880580, 16300736, 16446548, 16495931, 16941478, 17031523, 17143517, 17189408, 17657783, 18028549, 18070432, 18365756, 19130609, 19307105, 19309563, 19327639, 19609547, 19723876, 19729838, 19812598, 19837302, 20199977, 20338617, 20539070, 20627871, 21129360, 21577207, 21986939, 22012771, 22267082, 22414291, 22940702, 23103227,…	1.25771	3.38e-48	9.78e-47
Adenocarcinoma	35	71, 722, 1525, 2261, 2867, 2986, 3927, 3976, 4046, 4052, 4053, 4082, 4697, 4784, 4843, 4869, 4953, 5612, 6147, 6528, 7289, 8038, 8665, 8844, 10048, 23225, 25902, 54971, 79794, 79801, 81631, 84133, 151195, 196513, 203413	ENSG00000178107, ENSG00000182021, ENSG00000205786, ENSG00000224074, ENSG00000226335, ENSG00000227082, ENSG00000228682, ENSG00000230159, ENSG00000230606, ENSG00000232527, ENSG00000232746, ENSG00000233988, ENSG00000234493, ENSG00000234531, ENSG00000234718, ENSG00000234996, ENSG00000236081, ENSG00000241125, ENSG00000242753, ENSG00000243300, ENSG00000243636, ENSG00000244952, ENSG00000249738, ENSG0000…	7524082, 7542384, 7692964, 8778315, 9053844, 11441101, 11880293, 11978184, 14695705, 15013446, 15222037, 15259072, 15534104, 15609395, 15617837, 15849807, 15958612, 16020977, 16495931, 16651449, 16681724, 16937436, 16941478, 17189408, 17569126, 17849424, 17918192, 18317962, 18349295, 18548481, 18558015, 18822384, 19074833, 19124451, 19132065, 19142187, 19495976, 19544357, 19623642, 19843670, 2006…	1.36552	2.63e-44	7.2e-43
Stomach Neoplasms	34	440, 1525, 2261, 3916, 3927, 3976, 4052, 4053, 4697, 4843, 4869, 4953, 5269, 5310, 5454, 5612, 6528, 6670, 7851, 8038, 8665, 8701, 8733, 8748, 8844, 8924, 10048, 30848, 79801, 81631, 84133, 84331, 151195, 200424, 203413	ENSG00000178107, ENSG00000186148, ENSG00000213468, ENSG00000224074, ENSG00000224638, ENSG00000225278, ENSG00000226335, ENSG00000227082, ENSG00000228682, ENSG00000230159, ENSG00000230438, ENSG00000230606, ENSG00000230725, ENSG00000233988, ENSG00000234531, ENSG00000241125, ENSG00000242753, ENSG00000249738, ENSG00000250786, ENSG00000250846, ENSG00000255989, ENSG00000259158, ENSG00000259230, ENSG0000…	1423312, 11325814, 11807715, 11978184, 12174362, 12482371, 14695705, 15112337, 15222024, 15259072, 15484300, 15586220, 15609395, 15617837, 15734972, 15849807, 16020977, 16341674, 17072962, 17214887, 17272999, 17569126, 17899192, 18283041, 18287876, 18502573, 18510611, 19124451, 19142187, 19495976, 20565800, 21333324, 22015652, 22124266, 22869148, 23002365, 23103227, 23203033, 23489260, 23504200, …	1.40568	5.15e-43	1.27e-41
Carcinogenesis	34	71, 191, 989, 1464, 1525, 2261, 3151, 3927, 3976, 4052, 4843, 4869, 4953, 5310, 5454, 6147, 6222, 6528, 6670, 6773, 8505, 8844, 10426, 25902, 54518, 58517, 81631, 84133, 200424, 286467, 503637, 503638, 101927125, 101929397	ENSG00000182021, ENSG00000185495, ENSG00000206195, ENSG00000213468, ENSG00000224074, ENSG00000224303, ENSG00000224638, ENSG00000225210, ENSG00000225760, ENSG00000226335, ENSG00000227082, ENSG00000228682, ENSG00000230606, ENSG00000230725, ENSG00000232694, ENSG00000233261, ENSG00000233515, ENSG00000234277, ENSG00000234718, ENSG00000234996, ENSG00000236081, ENSG00000237267, ENSG00000239268, ENSG0000…	23786770, 24163370, 24353283, 24386158, 24386364, 24626198, 24857661, 25661872, 25663692, 26018508, 26093909, 26502823, 26523280, 26729195, 26754533, 26838672, 27157475, 27271588, 27494631, 27557506, 27661107, 27770613, 28186980, 28377483, 28440504, 28621232, 28899685, 29291617, 29596465, 29777862, 29795372, 29850625, 29980571, 29981416, 30026490, 30217930, 30243082, 30372896, 30459355, 30486878,…	1.40568	5.15e-43	1.27e-41
Tobacco Use Disorder	33	13, 989, 1464, 1525, 3927, 3976, 4052, 7484, 8038, 8701, 8787, 8844, 8924, 9026, 9659, 10426, 23225, 51761, 54518, 54971, 55125, 83851, 84675, 84953, 124602, 200150, 200424, 221395, 256536, 338645, 342184, 401024, 100128682	ENSG00000185495, ENSG00000205786, ENSG00000220161, ENSG00000224638, ENSG00000225760, ENSG00000226113, ENSG00000226335, ENSG00000227082, ENSG00000229702, ENSG00000230606, ENSG00000230914, ENSG00000232746, ENSG00000233183, ENSG00000233261, ENSG00000233988, ENSG00000235398, ENSG00000235687, ENSG00000235994, ENSG00000236322, ENSG00000236717, ENSG00000240450, ENSG00000248596, ENSG00000250271, ENSG0000…	18519826, 20379614, 20734064	1.44828	1e-41	2.24e-40
HIV Infections	33	13, 71, 191, 2969, 3151, 3916, 3976, 4843, 4869, 5269, 6147, 6204, 6222, 6773, 7289, 7678, 8665, 8924, 9026, 10048, 10558, 28977, 54971, 58517, 79801, 80755, 81631, 84331, 84675, 90326, 91074, 124411, 256364	ENSG00000213468, ENSG00000215869, ENSG00000223396, ENSG00000224074, ENSG00000225470, ENSG00000226335, ENSG00000228430, ENSG00000229192, ENSG00000230438, ENSG00000232694, ENSG00000233074, ENSG00000233183, ENSG00000234277, ENSG00000234531, ENSG00000234718, ENSG00000234773, ENSG00000234996, ENSG00000237267, ENSG00000239268, ENSG00000243300, ENSG00000250271, ENSG00000250786, ENSG00000253301, ENSG0000…	9841925, 10443886, 16354571, 17360745, 17411366, 17411373, 17504171, 18187620, 18443296, 18775311, 18854154, 18976975, 19454010, 20016921, 20056178, 21099673, 21763502, 21789505, 21917091, 22037610, 22082156, 22174317, 22190034, 22640593, 22674979, 22989508, 23260110, 23294842, 23427159, 24086611, 24227857, 24307588, 24666322, 24872578, 25376024, 25396265, 25529283, 25760631, 25961023, 30166453, …	1.44828	1e-41	2.24e-40
Ovarian Neoplasms	32	440, 722, 1302, 1464, 1525, 2261, 3916, 3927, 3976, 4046, 4052, 4082, 4784, 4843, 4869, 5269, 5612, 6036, 6147, 6528, 8038, 8701, 10362, 29092, 30848, 80755, 81631, 90480, 91074, 200424, 554203, 729873, 100128124	ENSG00000136315, ENSG00000197291, ENSG00000218510, ENSG00000224074, ENSG00000224638, ENSG00000225278, ENSG00000225470, ENSG00000226335, ENSG00000230438, ENSG00000230606, ENSG00000232527, ENSG00000233977, ENSG00000233988, ENSG00000234493, ENSG00000234718, ENSG00000235994, ENSG00000236081, ENSG00000240450, ENSG00000242042, ENSG00000242753, ENSG00000243636, ENSG00000249896, ENSG00000250786, ENSG0000…	7545954, 10382971, 11207365, 11441101, 12679487, 14522938, 15665273, 16428483, 16681724, 16825507, 17088436, 17211471, 17278108, 17848619, 18540977, 18852115, 18973230, 19064572, 19132106, 19305429, 20628624, 21617380, 23172893, 23535730, 24104479, 24456664, 24515769, 24708099, 25134534, 25607473, 25924901, 25926422, 26593252, 26821117, 27081703, 27141829, 27685922, 28325363, 28326819, 28380434, …	1.49353	1.93e-40	4.13e-39
Neuroblastoma	31	191, 440, 989, 1302, 1464, 2261, 2969, 3976, 4082, 4843, 4869, 4953, 5269, 5454, 6670, 6773, 8505, 8665, 9026, 9790, 10048, 10426, 23225, 25902, 55701, 58517, 63895, 65117, 157769, 200424, 503638	ENSG00000182021, ENSG00000185495, ENSG00000215394, ENSG00000224074, ENSG00000224303, ENSG00000224638, ENSG00000225210, ENSG00000225278, ENSG00000225760, ENSG00000226335, ENSG00000228682, ENSG00000230438, ENSG00000230725, ENSG00000231734, ENSG00000232694, ENSG00000232746, ENSG00000233074, ENSG00000233977, ENSG00000234531, ENSG00000236081, ENSG00000237267, ENSG00000239268, ENSG00000240450, ENSG0000…	2216722, 3595418, 3755388, 9074616, 9852681, 11311976, 12153570, 14645238, 15242984, 16603733, 16677610, 16941482, 17719568, 19047152, 19204726, 19475567, 19495417, 19960435, 20506166, 21299953, 21448919, 24096079, 24334762, 25921289, 26093909, 26122121, 26703470, 28209620, 30026490, 30561605, 31522796, 31638167	1.54171	3.7e-39	7.29e-38
Parkinson Disease	31	203, 1525, 3916, 3976, 4082, 4697, 4843, 4869, 5805, 6036, 6147, 6171, 6204, 6222, 8665, 8924, 9026, 10362, 54455, 55701, 55778, 65117, 81631, 84133, 84331, 90326, 90480, 124411, 155061, 200424, 346288	ENSG00000136315, ENSG00000178107, ENSG00000197291, ENSG00000213468, ENSG00000214347, ENSG00000215869, ENSG00000223396, ENSG00000224074, ENSG00000226335, ENSG00000226741, ENSG00000228786, ENSG00000234277, ENSG00000234449, ENSG00000234718, ENSG00000235283, ENSG00000236081, ENSG00000249430, ENSG00000249896, ENSG00000250786, ENSG00000250846, ENSG00000253230, ENSG00000255989, ENSG00000259230, ENSG0000…	12490535, 16823855, 17159127, 17174475, 17213182, 17270157, 19279012, 19822128, 20074285, 20862245, 21292315, 21376232, 21832049, 23533305, 24063688, 24244333, 24270810, 24286896, 24312176, 24431302, 24725412, 25315684, 25818163, 26324925, 26355680, 27115672, 27503909, 29893854, 31046837	1.54171	3.7e-39	7.29e-38
Colonic Neoplasms	30	1302, 1464, 1525, 2261, 2867, 3151, 3927, 4052, 4082, 4843, 4869, 4953, 6018, 6147, 6528, 6670, 6773, 7289, 7851, 8038, 8505, 8924, 23225, 25902, 79801, 81631, 90480, 151195, 255654, 503638	ENSG00000182021, ENSG00000197291, ENSG00000205786, ENSG00000224074, ENSG00000224303, ENSG00000224638, ENSG00000225210, ENSG00000228682, ENSG00000230606, ENSG00000232746, ENSG00000233977, ENSG00000233988, ENSG00000234718, ENSG00000236081, ENSG00000237267, ENSG00000240450, ENSG00000241125, ENSG00000242042, ENSG00000243300, ENSG00000248173, ENSG00000259347, ENSG00000259702, ENSG00000260141, ENSG0000…	1423312, 1598217, 9053844, 9150948, 10441517, 10831617, 11114180, 12125143, 12679487, 12810952, 15013446, 15780936, 16950790, 18040076, 18081225, 18305945, 18725933, 19377444, 19490893, 19998449, 20456464, 20979106, 21215099, 21399658, 21468049, 21919647, 22451720, 22508044, 22631075, 22918473, 23376641, 23736261, 24288667, 25037231, 25852190, 26807725, 26921846, 27626692, 28715802, 28849234, 296…	1.5931	7.05e-38	1.28e-36
Genomic Instability	30	71, 191, 2261, 2969, 3151, 4869, 5310, 6018, 6147, 6204, 6222, 8505, 8665, 8844, 8924, 10048, 10362, 10426, 10558, 23219, 23225, 55125, 55701, 58517, 65117, 84133, 90480, 92283, 286262, 340900	ENSG00000197291, ENSG00000223396, ENSG00000224074, ENSG00000224303, ENSG00000225760, ENSG00000227082, ENSG00000228430, ENSG00000232694, ENSG00000232746, ENSG00000233074, ENSG00000233137, ENSG00000234277, ENSG00000234531, ENSG00000234718, ENSG00000234996, ENSG00000239268, ENSG00000248173, ENSG00000248596, ENSG00000249430, ENSG00000249896, ENSG00000250846, ENSG00000253230, ENSG00000259230, ENSG0000…	17277230, 17867603, 18420587, 18454140, 18566106, 21492127, 22632967, 22872635, 24239288, 24922507, 25252691, 25480944, 25817432, 25908633, 27553022, 27739501, 28190768, 28242625, 29348145, 29576527, 30279242, 30632059, 30699358, 31180492, 31753913	1.5931	7.05e-38	1.28e-36
Esophageal Neoplasms	28	191, 1525, 3916, 3927, 4052, 4784, 4843, 4869, 4953, 6147, 6204, 6222, 7691, 8038, 8665, 8701, 8924, 9659, 25902, 30848, 58517, 65117, 79794, 81631, 503637, 503638, 100128139, 101929397	ENSG00000182021, ENSG00000206195, ENSG00000223396, ENSG00000224074, ENSG00000224638, ENSG00000225210, ENSG00000228682, ENSG00000230606, ENSG00000232694, ENSG00000233515, ENSG00000233988, ENSG00000234277, ENSG00000234493, ENSG00000234718, ENSG00000235398, ENSG00000239268, ENSG00000250786, ENSG00000253230, ENSG00000254973, ENSG00000259230, ENSG00000260141, ENSG00000261005, ENSG00000261024, ENSG0000…	1423312, 11783017, 16446548, 17143517, 17203224, 17849424, 18349295, 18365756, 19132065, 19339270, 20453000, 22940702, 23103227, 23254782, 24430301, 24522499, 26414725, 26653554, 27250034, 28404954, 28640357, 28687162, 28800311, 29171320, 29331416, 29476791, 29771416, 29897944, 30058683, 30578410, 31053115, 31810385	1.7069	2.51e-35	4.11e-34
Leukemia	28	71, 191, 440, 722, 989, 2261, 2969, 3151, 3916, 4046, 4082, 4697, 4843, 4869, 4953, 6147, 6204, 6222, 6670, 6773, 7678, 8844, 9790, 10558, 23225, 25902, 58517, 90480	ENSG00000178107, ENSG00000182021, ENSG00000185495, ENSG00000197291, ENSG00000215394, ENSG00000223396, ENSG00000224074, ENSG00000224638, ENSG00000225278, ENSG00000227082, ENSG00000228430, ENSG00000228682, ENSG00000232527, ENSG00000232694, ENSG00000232746, ENSG00000233074, ENSG00000234277, ENSG00000234718, ENSG00000234773, ENSG00000234996, ENSG00000236081, ENSG00000237267, ENSG00000239268, ENSG0000…	3036086, 10233704, 10667597, 10722759, 15674423, 15744340, 16455950, 16732322, 17475909, 17546053, 18718050, 18725933, 20438785, 20561401, 20864535, 21030982, 21310483, 21537492, 21911160, 24520316, 25760396, 25997448, 27542283, 28982856, 29343273, 29478914, 30948266	1.7069	2.51e-35	4.11e-34
Melanoma	28	191, 440, 1464, 2261, 3916, 3927, 3976, 4053, 4082, 4784, 4843, 4869, 5454, 6147, 6528, 6670, 6773, 7851, 8038, 8665, 8844, 8924, 30848, 54518, 81631, 91074, 200424, 203413	ENSG00000224074, ENSG00000224638, ENSG00000225278, ENSG00000226335, ENSG00000227082, ENSG00000230159, ENSG00000230606, ENSG00000230725, ENSG00000232694, ENSG00000233261, ENSG00000233988, ENSG00000234493, ENSG00000234718, ENSG00000236081, ENSG00000237267, ENSG00000240450, ENSG00000249738, ENSG00000250786, ENSG00000253301, ENSG00000255989, ENSG00000259230, ENSG00000259702, ENSG00000260141, ENSG0000…	1294831, 2216722, 2730639, 7478537, 7495869, 7651733, 8790396, 9053844, 9178889, 9488735, 9618514, 9626360, 10587647, 11029584, 11120859, 11278606, 12060397, 12533668, 12538712, 12716902, 12777975, 14559844, 15009727, 15024079, 15024080, 15067093, 15210734, 15540228, 16407841, 16557582, 16718270, 17081065, 17328085, 17591920, 17906119, 18381585, 18472017, 18519770, 18668140, 18677770, 18829533, 1…	1.7069	2.51e-35	4.11e-34
Inflammation	27	71, 722, 1525, 2867, 3916, 3976, 4046, 4052, 4082, 4843, 5454, 6528, 6670, 6773, 8844, 10048, 10558, 11283, 54518, 63895, 79668, 81631, 114902, 196513, 200150, 286262, 286467	ENSG00000205786, ENSG00000213468, ENSG00000223804, ENSG00000224638, ENSG00000226113, ENSG00000226335, ENSG00000227082, ENSG00000228430, ENSG00000230725, ENSG00000232527, ENSG00000233261, ENSG00000234531, ENSG00000234996, ENSG00000236081, ENSG00000237267, ENSG00000243636, ENSG00000244952, ENSG00000250786, ENSG00000259198, ENSG00000259702, ENSG00000261005, ENSG00000261024, ENSG00000265766, ENSG0000…	10450191, 15044505, 15273990, 15520859, 15532709, 15601772, 16195370, 17062130, 17355643, 17671691, 17693978, 17720813, 17827388, 17928287, 18287876, 18468598, 18676870, 18849972, 18974840, 19028820, 19096157, 19220629, 19592499, 19688109, 19713467, 19773451, 19895311, 20228252, 20519498, 20603037, 20711808, 20811626, 21054877, 21073541, 21163940, 21874355, 21886773, 22228203, 22261190, 22374200,…	1.77011	4.68e-34	7.2e-33
Multiple Sclerosis	27	3976, 4082, 4843, 6670, 6773, 7678, 8505, 8787, 8924, 26030, 27304, 28977, 63895, 80129, 84258, 90326, 114659, 124411, 155061, 200150, 256536, 285626, 342184, 345462, 375757, 644815, 101928079	ENSG00000215869, ENSG00000224081, ENSG00000224303, ENSG00000224638, ENSG00000226113, ENSG00000226335, ENSG00000226741, ENSG00000229192, ENSG00000233757, ENSG00000234773, ENSG00000235056, ENSG00000235994, ENSG00000236081, ENSG00000236717, ENSG00000237267, ENSG00000248943, ENSG00000249738, ENSG00000258809, ENSG00000258882, ENSG00000260141, ENSG00000263470, ENSG00000264486, ENSG00000265788, ENSG0000…	8889548, 11525805, 12736741, 15174013, 15275951, 15856071, 16263181, 18338947, 18393243, 18580885, 19251277, 19626040, 21833088, 22190364, 23382691, 23826716, 25514345, 26984928, 30412483	1.77011	4.68e-34	7.2e-33
Brain Neoplasms	26	989, 1464, 2261, 3916, 4052, 4082, 4784, 4843, 4869, 5310, 5805, 6222, 6528, 6670, 8038, 9659, 10048, 10362, 10426, 28977, 79668, 79801, 81631, 84504, 200424, 440515, 100190938	ENSG00000185495, ENSG00000197291, ENSG00000223804, ENSG00000224074, ENSG00000224638, ENSG00000225760, ENSG00000229192, ENSG00000233988, ENSG00000234277, ENSG00000234493, ENSG00000234531, ENSG00000235283, ENSG00000235398, ENSG00000236081, ENSG00000240450, ENSG00000249896, ENSG00000250786, ENSG00000255989, ENSG00000259702, ENSG00000260958, ENSG00000261005, ENSG00000261024, ENSG00000265788, ENSG0000…	7531613, 11210186, 15197144, 15509542, 16253523, 17616668, 17961134, 18469852, 18820242, 19431147, 19475567, 19505917, 19618116, 19773446, 20035367, 20150379, 20533335, 20863706, 21798846, 22632886, 22837387, 23298836, 23324579, 23667531, 23826410, 24386429, 24900981, 25503117, 26079448, 26340347, 26470026, 26559910, 26792897, 26838672, 26846171, 27363025, 27659822, 27784795, 28424427, 28945172, …	1.8382	8.68e-33	1.26e-31
Glioblastoma	26	722, 989, 1464, 2261, 3916, 3927, 4052, 4082, 4784, 4843, 4869, 5310, 5612, 6222, 6773, 8038, 10048, 10426, 28977, 79668, 81631, 84331, 90480, 196513, 200424, 440515, 100190938	ENSG00000185495, ENSG00000197291, ENSG00000213468, ENSG00000223804, ENSG00000224074, ENSG00000225760, ENSG00000229192, ENSG00000230606, ENSG00000233988, ENSG00000234277, ENSG00000234493, ENSG00000234531, ENSG00000236081, ENSG00000237267, ENSG00000240450, ENSG00000242753, ENSG00000243636, ENSG00000244952, ENSG00000250786, ENSG00000255989, ENSG00000260958, ENSG00000261005, ENSG00000261024, ENSG0000…	7531613, 7531687, 15509542, 19423540, 19431147, 19773446, 19916744, 20428775, 20863706, 21189253, 21280222, 21798846, 22745010, 22837387, 23298836, 23409016, 24386429, 24778252, 26079448, 26340347, 26470026, 26559910, 26792897, 26838672, 27764541, 27784795, 28440504, 28945172, 28986522, 29920782, 29980193, 30213051, 30227679, 30816497, 30942445, 31211412	1.8382	8.68e-33	1.26e-31
Pancreatic Neoplasms	24	191, 440, 1464, 2261, 2986, 3916, 3927, 3976, 4046, 4052, 4053, 4843, 4869, 4953, 6147, 6670, 8665, 8844, 29092, 81631, 84133, 157769, 196513, 503638	ENSG00000218510, ENSG00000224074, ENSG00000224638, ENSG00000225210, ENSG00000225278, ENSG00000226335, ENSG00000227082, ENSG00000228682, ENSG00000230606, ENSG00000231734, ENSG00000232527, ENSG00000232694, ENSG00000234718, ENSG00000240450, ENSG00000244952, ENSG00000249738, ENSG00000250786, ENSG00000250846, ENSG00000254761, ENSG00000259230, ENSG00000260958, ENSG00000261005, ENSG00000261024, ENSG0000…	11759058, 12837748, 15222037, 15534104, 16941478, 17332938, 17409444, 17671691, 18567618, 18719367, 19351817, 19843670, 20538607, 20686608, 22142827, 23429496, 23902722, 24104479, 24654937, 24932730, 25086665, 25344675, 25385028, 26068981, 26486079, 26823787, 27367029, 28669978, 29269518, 29596465, 30203487, 30575211, 30996350, 31114135, 31128030, 31288830, 31296870	1.99138	2.93e-30	4.12e-29
Diabetes Mellitus, Type 2	23	191, 203, 1302, 2867, 2969, 3976, 4046, 4843, 5281, 6670, 6773, 8038, 8924, 23219, 25902, 28977, 84133, 114902, 116285, 200424, 221395, 256536, 101927502, 101929624	ENSG00000182021, ENSG00000205786, ENSG00000214347, ENSG00000224638, ENSG00000226335, ENSG00000229192, ENSG00000232527, ENSG00000232694, ENSG00000233074, ENSG00000233926, ENSG00000233977, ENSG00000233988, ENSG00000236322, ENSG00000236717, ENSG00000237267, ENSG00000237438, ENSG00000250846, ENSG00000255989, ENSG00000259198, ENSG00000260141, ENSG00000265788, ENSG00000273073, ENSG00000273145	11907646, 12081717, 12687343, 12732844, 17070441, 17846126, 19009545, 19395279, 19479237, 19651784, 20059423, 20152999, 20416077, 20536507, 20546612, 20628086, 21490949, 21546767, 22261190, 22649064, 22791750, 23362303, 23430573, 24509480, 25231870, 25581519, 25902315, 26817395, 27192959, 28064096, 29161407, 29207083, 29587369, 29605252, 30574144, 30987683	2.07796	5.34e-29	7.1e-28
Dwarfism	23	71, 191, 989, 1302, 1525, 2261, 2969, 3927, 4869, 6147, 6204, 6222, 7289, 8733, 8844, 8924, 10048, 23225, 26030, 58517, 90480, 151195, 196513	ENSG00000185495, ENSG00000186148, ENSG00000197291, ENSG00000223396, ENSG00000224074, ENSG00000227082, ENSG00000230606, ENSG00000232694, ENSG00000232746, ENSG00000233074, ENSG00000233977, ENSG00000234277, ENSG00000234531, ENSG00000234718, ENSG00000234996, ENSG00000235056, ENSG00000239268, ENSG00000241125, ENSG00000243300, ENSG00000244952, ENSG00000260141, ENSG00000260958, ENSG00000265766	8589686, 12424440, 15558753, 17561467, 21204229, 22161110, 22246659, 22903874, 23165795, 23649205, 23726269, 24711643, 25777271, 26075305, 27173435, 29080836, 30635042	2.07796	5.34e-29	7.1e-28
Carcinoma, Non-Small-Cell Lung	22	71, 722, 1525, 2261, 2986, 3916, 3927, 4843, 4869, 4953, 6773, 8038, 10048, 29092, 30848, 63895, 79801, 81631, 155061, 256364, 503637, 503638	ENSG00000206195, ENSG00000218510, ENSG00000224074, ENSG00000225210, ENSG00000226741, ENSG00000228682, ENSG00000230606, ENSG00000233988, ENSG00000234531, ENSG00000234996, ENSG00000237267, ENSG00000243636, ENSG00000250786, ENSG00000254761, ENSG00000260958, ENSG00000261024, ENSG00000264265, ENSG00000265766, ENSG00000265788, ENSG00000267243, ENSG00000267722, ENSG00000272438	12932674, 15061963, 15514966, 15540228, 16495931, 16941478, 17031523, 17548110, 18184459, 19506548, 19615283, 19773451, 20199977, 20811626, 21152424, 21262398, 21557262, 21799753, 21866343, 22862164, 23209807, 23661334, 23786770, 24145959, 24658140, 24850843, 25063738, 25740311, 26683818, 28131418, 28558758, 28838400, 29906749, 29991799, 30076413, 30177836, 30240003, 30565694, 30745454	2.17241	9.66e-28	1.19e-26
Muscle Hypotonia	22	71, 191, 989, 1525, 2969, 3927, 4869, 6147, 6204, 6222, 7289, 8733, 8844, 8924, 10048, 23225, 26030, 51761, 58517, 90480, 151195, 196513	ENSG00000185495, ENSG00000186148, ENSG00000197291, ENSG00000223396, ENSG00000224074, ENSG00000227082, ENSG00000230606, ENSG00000232694, ENSG00000232746, ENSG00000233074, ENSG00000234277, ENSG00000234531, ENSG00000234718, ENSG00000234996, ENSG00000235056, ENSG00000235687, ENSG00000239268, ENSG00000241125, ENSG00000243300, ENSG00000244952, ENSG00000260141, ENSG00000265766	24711643, 27173435, 27679995, 29100095	2.17241	9.66e-28	1.19e-26
Osteosarcoma	22	440, 1525, 2261, 2969, 3151, 3976, 4082, 4843, 4869, 5310, 6018, 6528, 6670, 8038, 8924, 10048, 30848, 55125, 81631, 84133, 90480, 503638	ENSG00000197291, ENSG00000224074, ENSG00000224638, ENSG00000225210, ENSG00000225278, ENSG00000226335, ENSG00000233074, ENSG00000233988, ENSG00000234531, ENSG00000236081, ENSG00000248173, ENSG00000248596, ENSG00000250846, ENSG00000259347, ENSG00000259702, ENSG00000260141, ENSG00000260958, ENSG00000261024, ENSG00000264265, ENSG00000265766, ENSG00000265788, ENSG00000270580	10831617, 11076968, 11906172, 15144954, 15173092, 15919754, 17276738, 17343736, 18448670, 20023648, 22426824, 23113306, 24329908, 24885297, 25530340, 26018508, 26271643, 26549292, 27022737, 27049080, 28032865, 28075441, 28242625, 28800779, 29592877, 30226542, 31548420	2.17241	9.66e-28	1.19e-26
Glioma	21	722, 989, 1464, 1525, 2261, 3927, 3976, 4052, 4784, 4843, 4869, 4953, 5454, 6670, 6773, 10048, 10362, 28977, 79801, 112574, 340900	ENSG00000185495, ENSG00000224074, ENSG00000224638, ENSG00000226335, ENSG00000228682, ENSG00000229192, ENSG00000230606, ENSG00000230725, ENSG00000233137, ENSG00000234493, ENSG00000234531, ENSG00000237267, ENSG00000240450, ENSG00000243636, ENSG00000249896, ENSG00000260958, ENSG00000261005, ENSG00000265766, ENSG00000265788, ENSG00000266904, ENSG00000267243	2216722, 12917623, 16365873, 17210569, 17582600, 17616668, 17961134, 18469852, 18543212, 19423540, 19431147, 19916744, 20035367, 20427313, 21729780, 21953450, 23298836, 26343305, 26756734, 26846171, 27006177, 27023521, 27659822, 27829236, 28246407, 28424427, 28468611, 29531015, 29745440, 30213051, 30227679, 30372896, 31146105, 31888753	2.27586	1.74e-26	2.08e-25
Carcinoma	20	440, 989, 1525, 2261, 3927, 3976, 4053, 4082, 4784, 4843, 4869, 4953, 5454, 6528, 6670, 8038, 8844, 8924, 81631, 84133	ENSG00000185495, ENSG00000224074, ENSG00000224638, ENSG00000225278, ENSG00000226335, ENSG00000227082, ENSG00000228682, ENSG00000230606, ENSG00000230725, ENSG00000233988, ENSG00000234493, ENSG00000236081, ENSG00000249738, ENSG00000250846, ENSG00000259702, ENSG00000260141, ENSG00000260958, ENSG00000261024, ENSG00000265766, ENSG00000265788	10329602, 11956620, 12720543, 12800233, 15748888, 16264365, 16950790, 17332938, 17384684, 17668422, 17854396, 17956604, 18231634, 18945538, 19909015, 20456464, 20461080, 21258971, 21428212, 21435442, 21468049, 21509594, 21521301, 21689627, 22080440, 22124266, 22422578, 22682030, 22743615, 22882974, 23163107, 23352301, 23956056, 24096868, 24270418, 24685401, 24735036, 24743222, 24857661, 25378232,…	2.38966	3.1e-25	3.47e-24
Syndrome	20	71, 203, 440, 1302, 1349, 2261, 3916, 4053, 4784, 4843, 4869, 5310, 6036, 6528, 7484, 8924, 23219, 51761, 114659, 342184	ENSG00000136315, ENSG00000214347, ENSG00000224074, ENSG00000225278, ENSG00000233080, ENSG00000233977, ENSG00000234493, ENSG00000234996, ENSG00000235687, ENSG00000235994, ENSG00000249738, ENSG00000250786, ENSG00000259702, ENSG00000260141, ENSG00000260958, ENSG00000264486, ENSG00000265788, ENSG00000267420, ENSG00000270580, ENSG00000273145	2541064, 7859284, 8781533, 8841188, 9042914, 9506662, 9805126, 11282395, 11746040, 11836366, 11941484, 15052268, 15241680, 15558753, 15915095, 16501574, 17033969, 17276738, 17475909, 18000976, 18583390, 18642369, 19171330, 19196800, 19291764, 19449410, 20179738, 20610440, 20673863, 22366783, 23401661, 23756437, 24139043, 24357076, 24683199, 24890227, 25118028, 25355409, 26586703, 27679995, 277863…	2.38966	3.1e-25	3.47e-24
Genetic Diseases, Inborn	20	191, 440, 1302, 2261, 4082, 4697, 4843, 4869, 5454, 5805, 6171, 6204, 6222, 6528, 6773, 10048, 27304, 51282, 63895, 80129	ENSG00000178107, ENSG00000218510, ENSG00000223396, ENSG00000224074, ENSG00000225278, ENSG00000230725, ENSG00000232694, ENSG00000233977, ENSG00000234277, ENSG00000234531, ENSG00000235283, ENSG00000236081, ENSG00000237267, ENSG00000258809, ENSG00000258882, ENSG00000259702, ENSG00000260958, ENSG00000265091, ENSG00000265788, ENSG00000267722	9582194, 11780052, 12226704, 12690205, 12768436, 14574404, 15024124, 17475909, 18339708, 20643727, 23487782, 24599843, 31102697	2.38966	3.1e-25	3.47e-24
Lymphatic Metastasis	19	1464, 1525, 2261, 3916, 3927, 4046, 4843, 4869, 5310, 6528, 7289, 8038, 8844, 65117, 81631, 91074, 203413, 503637, 503638	ENSG00000206195, ENSG00000224074, ENSG00000225210, ENSG00000227082, ENSG00000230159, ENSG00000230606, ENSG00000232527, ENSG00000233988, ENSG00000240450, ENSG00000243300, ENSG00000250786, ENSG00000253230, ENSG00000253301, ENSG00000259702, ENSG00000260958, ENSG00000261024, ENSG00000265766, ENSG00000265788, ENSG00000270580	12452003, 12576423, 15609395, 16020977, 16675566, 16718270, 17203224, 17956604, 17997823, 18519770, 19039588, 19142187, 19615283, 20069397, 20805128, 21547910, 23163107, 23371253, 23935917, 24044375, 24096868, 24716928, 24933362, 24990592, 25123959, 25139103, 26673620, 27655288, 27696291, 28128738, 28713953, 29290656, 29545906, 29771416, 29941343, 30203487, 30237493, 30640939	2.51543	5.51e-24	6.03e-23
Cardiovascular Diseases	18	191, 1302, 2969, 3976, 4046, 4843, 6773, 7691, 8924, 25902, 54971, 83851, 84133, 91074, 114902, 116285, 221395, 340900	ENSG00000182021, ENSG00000226335, ENSG00000232527, ENSG00000232694, ENSG00000233074, ENSG00000233137, ENSG00000233977, ENSG00000236322, ENSG00000237267, ENSG00000237438, ENSG00000250846, ENSG00000253301, ENSG00000258882, ENSG00000259198, ENSG00000260141, ENSG00000260517, ENSG00000265788, ENSG00000268912	17903294, 19023099, 19448619, 19913121, 24688116, 25231870, 26480920, 29070503	2.65517	9.73e-23	9.58e-22
Growth Disorders	18	71, 191, 1525, 2261, 3927, 4052, 4869, 5805, 6147, 6204, 6222, 8924, 23225, 26030, 58517, 90480, 114659, 200424	ENSG00000197291, ENSG00000223396, ENSG00000224074, ENSG00000230606, ENSG00000232694, ENSG00000232746, ENSG00000234277, ENSG00000234718, ENSG00000234996, ENSG00000235056, ENSG00000235283, ENSG00000239268, ENSG00000255989, ENSG00000260141, ENSG00000260958, ENSG00000261005, ENSG00000264486, ENSG00000265766	10441737, 16135092, 18677313, 19291764, 19893584, 24711643, 27625340, 28768959, 31928709	2.65517	9.73e-23	9.58e-22
Obesity	18	71, 203, 1525, 2867, 2969, 3976, 4052, 4843, 5310, 5454, 6528, 7289, 84133, 84331, 114902, 196513, 200150, 286262, 286467	ENSG00000205786, ENSG00000213468, ENSG00000214347, ENSG00000226113, ENSG00000226335, ENSG00000230725, ENSG00000233074, ENSG00000234996, ENSG00000243300, ENSG00000244952, ENSG00000250846, ENSG00000259198, ENSG00000259702, ENSG00000261005, ENSG00000265766, ENSG00000265788, ENSG00000270580, ENSG00000271614	11375483, 17456572, 19479237, 20734064, 21874355, 22261190, 22797309, 22914544, 23251661, 23563607, 23670221, 23863634, 24914938, 25231870, 25459915, 26023106, 26283634, 26817395, 26833329, 27625340, 28186980, 28883043, 29453251, 29631680, 30894898	2.65517	9.73e-23	9.58e-22
Skin Neoplasms	18	71, 1464, 2261, 3916, 3976, 4052, 4784, 4843, 4869, 4953, 5454, 6773, 7851, 8038, 8844, 8924, 64693, 81631	ENSG00000224074, ENSG00000226335, ENSG00000227082, ENSG00000228682, ENSG00000230725, ENSG00000233988, ENSG00000234493, ENSG00000234996, ENSG00000237267, ENSG00000240450, ENSG00000250786, ENSG00000253315, ENSG00000260141, ENSG00000260958, ENSG00000261005, ENSG00000261024, ENSG00000261760, ENSG00000265788	1294831, 2440930, 8790396, 9274625, 11149944, 12533668, 12777975, 12839582, 15009727, 15772091, 16574551, 16718270, 16778799, 16841094, 17255960, 17328085, 17585316, 17639390, 18483556, 18503601, 18519770, 18642369, 19039588, 19278423, 19377444, 19729838, 19812598, 20337985, 20448346, 20629734, 20711586, 20805128, 22004131, 22045636, 22080440, 22414291, 22988297, 23548203, 24260338, 24626198, 246…	2.65517	9.73e-23	9.58e-22
Neurodegenerative Diseases	18	71, 191, 203, 440, 989, 4052, 4697, 4869, 6528, 8665, 9659, 10558, 58517, 65117, 81631, 84133, 84210, 155061	ENSG00000178107, ENSG00000185495, ENSG00000214347, ENSG00000224074, ENSG00000225278, ENSG00000226741, ENSG00000228430, ENSG00000232694, ENSG00000234996, ENSG00000235398, ENSG00000239268, ENSG00000242569, ENSG00000250846, ENSG00000253230, ENSG00000259230, ENSG00000259702, ENSG00000261005, ENSG00000261024	15164053, 16713569, 21376232, 22419736, 24769233, 25215947, 25908633, 25959826, 26777405, 29128334, 30280653	2.65517	9.73e-23	9.58e-22
Head and Neck Neoplasms	17	191, 1464, 2261, 3916, 4052, 4053, 4843, 4869, 6147, 6222, 6670, 7678, 8038, 8733, 8787, 51761, 92912	ENSG00000186148, ENSG00000224074, ENSG00000224638, ENSG00000232694, ENSG00000233988, ENSG00000234277, ENSG00000234718, ENSG00000234773, ENSG00000235687, ENSG00000240450, ENSG00000249738, ENSG00000250786, ENSG00000260958, ENSG00000261005, ENSG00000261480, ENSG00000263470, ENSG00000265788	10551800, 12142086, 12459168, 12875991, 17585316, 17657783, 18028549, 19130609, 19212434, 19339270, 19723876, 20455858, 20627871, 21129360, 21986939, 24334762, 24740185, 27281608, 27576135, 27788920, 29735542, 30061236	2.81136	1.71e-21	1.56e-20
Multiple Myeloma	17	71, 1302, 2261, 2969, 4046, 4082, 4869, 4953, 5269, 6147, 8701, 8924, 25902, 30848, 58517, 286262, 644815	ENSG00000182021, ENSG00000224074, ENSG00000224638, ENSG00000228682, ENSG00000230438, ENSG00000232527, ENSG00000233074, ENSG00000233977, ENSG00000234718, ENSG00000234996, ENSG00000236081, ENSG00000239268, ENSG00000248943, ENSG00000260141, ENSG00000260958, ENSG00000264265, ENSG00000271614	3036086, 9207791, 10648414, 11529856, 12368157, 12433679, 14715624, 15788896, 15940250, 16467200, 16849642, 17785202, 18036184, 18237105, 18528286, 19070887, 19286672, 19381019, 19594619, 19837276, 19901323, 20073075, 20393505, 21247062, 21273588, 22120009, 22329352, 22751105, 22761710, 22869148, 23502783, 24292625, 25179733, 25311528, 26823144, 27509849, 28344315, 29863498, 30009671, 30277474, 3…	2.81136	1.71e-21	1.56e-20
Neoplasm Recurrence, Local	17	440, 1464, 2261, 3916, 3927, 3976, 4046, 4052, 4843, 4869, 4953, 6528, 8038, 8665, 8787, 81631, 90480	ENSG00000197291, ENSG00000224074, ENSG00000225278, ENSG00000226335, ENSG00000228682, ENSG00000230606, ENSG00000232527, ENSG00000233988, ENSG00000240450, ENSG00000250786, ENSG00000259230, ENSG00000259702, ENSG00000260958, ENSG00000261005, ENSG00000261024, ENSG00000263470, ENSG00000265788	15015770, 15631946, 16412606, 16532037, 16718270, 17189408, 18072261, 18298902, 18413818, 19156776, 19544357, 19821490, 19843069, 20338617, 20627871, 20805128, 21072204, 21310483, 21683397, 22422578, 23163107, 23489260, 23842048, 24004182, 24141623, 24177010, 24270418, 24678890, 24729124, 24732644, 24913448, 24955835, 25657201, 25801230, 26298202, 26364695, 26861974, 26965179, 27165221, 27237367,…	2.81136	1.71e-21	1.56e-20
Retinitis Pigmentosa	17	71, 191, 440, 2969, 3927, 4082, 4697, 4869, 5269, 6147, 6204, 6222, 8665, 10048, 25902, 147965, 157769	ENSG00000178107, ENSG00000182021, ENSG00000223396, ENSG00000224074, ENSG00000225278, ENSG00000230438, ENSG00000230606, ENSG00000231734, ENSG00000232694, ENSG00000233074, ENSG00000234277, ENSG00000234531, ENSG00000234718, ENSG00000234996, ENSG00000236081, ENSG00000259230, ENSG00000272121	11941484, 17276738, 27894351, 28515276	2.81136	1.71e-21	1.56e-20
Uterine Cervical Neoplasms	16	1525, 2261, 2969, 3976, 4843, 4869, 5310, 6204, 6222, 6528, 6670, 6773, 8924, 28977, 79668, 440515	ENSG00000223396, ENSG00000223804, ENSG00000224074, ENSG00000224638, ENSG00000226335, ENSG00000229192, ENSG00000233074, ENSG00000234277, ENSG00000237267, ENSG00000259702, ENSG00000260141, ENSG00000260958, ENSG00000265766, ENSG00000265788, ENSG00000269043, ENSG00000270580	7732011, 10471491, 17404026, 19012493, 21431326, 24297386, 25818168, 25921106, 27154171, 27453043, 27573304, 28190767, 28391028, 28626766, 28986522	2.98707	2.98e-20	2.57e-19
Neovascularization, Pathologic	16	71, 1464, 2261, 3976, 4052, 4053, 4082, 4843, 4953, 6204, 6222, 6670, 8038, 8505, 54455, 81631	ENSG00000223396, ENSG00000224303, ENSG00000224638, ENSG00000226335, ENSG00000228682, ENSG00000233988, ENSG00000234277, ENSG00000234996, ENSG00000236081, ENSG00000240450, ENSG00000249738, ENSG00000260958, ENSG00000261005, ENSG00000261024, ENSG00000261512, ENSG00000265788	11830503, 12174362, 12459168, 12462194, 12598314, 12937869, 14981908, 14991947, 15342781, 16020977, 16136006, 16243805, 16253523, 16573167, 16574784, 16681724, 16937436, 18398039, 18829565, 19497798, 20871160, 21333324, 22743615, 22918473, 23458101, 23925489, 23979707, 24002681, 24297386, 24329908, 25256671, 25326864, 25792601, 25924901, 26015406, 26756734, 27044356, 27050372, 27685922, 28715802,…	2.98707	2.98e-20	2.57e-19
Translocation, Genetic	16	71, 191, 203, 1464, 2261, 2969, 4784, 4869, 5310, 6147, 7678, 8701, 8924, 10362, 51761, 58517, 105369154	ENSG00000214347, ENSG00000224074, ENSG00000224638, ENSG00000232694, ENSG00000233074, ENSG00000234493, ENSG00000234718, ENSG00000234773, ENSG00000234996, ENSG00000235687, ENSG00000239268, ENSG00000240450, ENSG00000249896, ENSG00000260141, ENSG00000260958, ENSG00000270580	2541064, 6586634, 8004675, 8122112, 8562957, 8570204, 8633037, 8792818, 9092633, 9121481, 9207791, 10471491, 10648414, 11215285, 11529856, 11731410, 12031912, 12433679, 12493763, 14506644, 14563642, 14715624, 15659725, 15788896, 15940250, 16467200, 17076533, 17431901, 17488663, 18036184, 18268276, 18767415, 19381019, 19551630, 19594619, 19837276, 20001230, 20471513, 20554525, 20683487, 20877721, …	2.98707	2.98e-20	2.57e-19
Bone Neoplasms	15	1464, 2261, 2969, 3151, 3976, 4082, 4869, 5310, 6018, 8038, 8924, 30848, 81631, 84133, 90480	ENSG00000197291, ENSG00000224074, ENSG00000226335, ENSG00000233074, ENSG00000233988, ENSG00000236081, ENSG00000240450, ENSG00000248173, ENSG00000250846, ENSG00000259347, ENSG00000260141, ENSG00000260958, ENSG00000261024, ENSG00000264265, ENSG00000270580	12456779, 18448670, 18953658, 19351769, 20023648, 22426824, 23113306, 23483572, 24295726, 24329908, 24885297, 25530340, 26075305, 26271643, 26549292, 27292772, 28075441, 28242625, 29592877, 31548420	3.18621	5.17e-19	4.1e-18
Intellectual Disability	15	71, 203, 440, 2261, 2969, 4784, 5454, 5805, 8924, 10048, 10362, 23219, 26030, 27304, 51761, 84504	ENSG00000214347, ENSG00000225278, ENSG00000230725, ENSG00000233074, ENSG00000234493, ENSG00000234531, ENSG00000234996, ENSG00000235056, ENSG00000235283, ENSG00000235687, ENSG00000249896, ENSG00000258882, ENSG00000260141, ENSG00000260958, ENSG00000273145	7947281, 9279753, 12493763, 14556246, 15381419, 17407085, 18642369, 20197130, 21360829, 22366783, 22608712, 22892528, 24139043, 24357076, 26833329, 27679995, 28544736, 28575651, 29184170, 29279279, 29897170, 30902390, 31371510	3.18621	5.17e-19	4.1e-18
Leukemia, Myelogenous, Chronic, BCR-ABL Positive	15	989, 2261, 2969, 3916, 3927, 4082, 4784, 4843, 4869, 5269, 10558, 25902, 80129, 81631, 200424	ENSG00000182021, ENSG00000185495, ENSG00000224074, ENSG00000228430, ENSG00000230438, ENSG00000230606, ENSG00000233074, ENSG00000234493, ENSG00000236081, ENSG00000250786, ENSG00000255989, ENSG00000258809, ENSG00000260958, ENSG00000261024, ENSG00000265788	2584229, 8486644, 14562121, 18718050, 18754024, 21540461, 22791379, 23629659, 24040019, 24913448, 25809997, 25961029, 26205693, 27050372, 28452984, 28707414, 28982856, 30442766	3.18621	5.17e-19	4.1e-18
Leukemia, Myeloid, Acute	15	71, 722, 989, 2261, 2969, 3927, 3976, 4843, 4869, 5805, 6773, 8844, 10558, 58517, 200424	ENSG00000185495, ENSG00000224074, ENSG00000226335, ENSG00000227082, ENSG00000228430, ENSG00000230606, ENSG00000233074, ENSG00000234996, ENSG00000235283, ENSG00000237267, ENSG00000239268, ENSG00000243636, ENSG00000255989, ENSG00000260958, ENSG00000265788	3128791, 3472224, 8570204, 14506644, 15659725, 15870172, 15964625, 15994285, 16046528, 16076867, 16205118, 16455956, 16645213, 16678898, 16720834, 17076533, 17147251, 17440048, 17598835, 17616680, 17639390, 17690700, 17877154, 17943167, 17957027, 17972951, 17990177, 18059485, 18081718, 18180033, 18192111, 18200037, 18273044, 18308931, 18367491, 18478020, 18511415, 18559874, 18590714, 18596743, 18…	3.18621	5.17e-19	4.1e-18
Multiple System Atrophy	15	203, 4697, 4869, 6171, 6204, 6222, 8665, 10362, 55701, 55778, 65117, 90326, 90480, 124411, 200424	ENSG00000178107, ENSG00000197291, ENSG00000214347, ENSG00000215869, ENSG00000223396, ENSG00000224074, ENSG00000234277, ENSG00000234449, ENSG00000249430, ENSG00000249896, ENSG00000253230, ENSG00000255989, ENSG00000259230, ENSG00000265091, ENSG00000268362	21832049	3.18621	5.17e-19	4.1e-18
Chromosome Aberrations	14	191, 440, 1464, 2261, 4697, 4869, 5310, 8038, 8505, 10426, 25902, 30848, 342184, 401024	ENSG00000178107, ENSG00000182021, ENSG00000224074, ENSG00000224303, ENSG00000225278, ENSG00000225760, ENSG00000229702, ENSG00000232694, ENSG00000233988, ENSG00000235994, ENSG00000240450, ENSG00000260958, ENSG00000264265, ENSG00000270580	11709543, 12664252, 12690205, 14968112, 17867592, 17875528, 17990177, 18231634, 18268276, 18367491, 18767415, 19052985, 19285649, 19429869, 19454480, 19694823, 19821490, 20073075, 20610440, 20643727, 20807181, 20875872, 21173125, 21815251, 22494415, 23511494, 23590662, 23601747, 24035716, 24163370, 24626198, 24743222, 25609015, 27636548, 28294102, 28370403, 29860066	3.41379	8.9e-18	6.85e-17
Triple Negative Breast Neoplasms	14	722, 1302, 1464, 3151, 4052, 4843, 4869, 5269, 6773, 8038, 8665, 65117, 80129, 203413	ENSG00000224074, ENSG00000230159, ENSG00000230438, ENSG00000233977, ENSG00000233988, ENSG00000237267, ENSG00000240450, ENSG00000243636, ENSG00000253230, ENSG00000258809, ENSG00000259230, ENSG00000259347, ENSG00000261005, ENSG00000265788	24325915, 24651654, 26327325, 26897526, 27498393, 27751915, 28416606, 28675934, 29087320, 30725116, 31307523	3.41379	8.9e-18	6.85e-17
Abnormalities, Multiple	13	71, 440, 1302, 2261, 4052, 4784, 5310, 7289, 7484, 7691, 8924, 63895, 342184	ENSG00000225278, ENSG00000233977, ENSG00000234493, ENSG00000234996, ENSG00000235994, ENSG00000243300, ENSG00000260141, ENSG00000260958, ENSG00000261005, ENSG00000267420, ENSG00000267722, ENSG00000268912, ENSG00000270580	7557990, 9188673, 9326937, 9805126, 10360392, 10360393, 11836366, 15558753, 16501574, 17070479, 18642369, 18677313, 19449410, 20610440, 20673863, 21204229, 21403567, 21815251, 22366783, 23065719, 23165795, 23756437, 24726473, 24924640, 26075712, 26188271, 26200704, 27096712, 27228464, 27240540, 27625340, 27727273, 27843126, 28442439, 29184170, 29897170, 30978478	3.67639	1.53e-16	1.14e-15
Urinary Bladder Neoplasms	13	1349, 1525, 2261, 3927, 4046, 4843, 4869, 6670, 8038, 81631, 342184, 503637, 503638	ENSG00000206195, ENSG00000224074, ENSG00000224638, ENSG00000225210, ENSG00000230606, ENSG00000232527, ENSG00000233080, ENSG00000233988, ENSG00000235994, ENSG00000260958, ENSG00000261024, ENSG00000265766, ENSG00000265788	7495869, 10471491, 10842192, 11314002, 12461689, 12937869, 14678961, 15026322, 15631946, 15701828, 16061860, 16278391, 16278395, 16288035, 16384584, 16412606, 16532037, 16570285, 16857742, 16877735, 16885334, 16951199, 17189408, 17240035, 17255960, 17384684, 17506949, 17668422, 17803960, 17867592, 17920239, 18072261, 18166262, 18231634, 18298902, 18584939, 18593936, 18945538, 19156776, 19287463, …	3.67639	1.53e-16	1.14e-15
Esophageal Squamous Cell Carcinoma	12	191, 3916, 3927, 4784, 7691, 8038, 8701, 25902, 84133, 503637, 503638, 101929397	ENSG00000182021, ENSG00000206195, ENSG00000224638, ENSG00000225210, ENSG00000230606, ENSG00000232694, ENSG00000233515, ENSG00000233988, ENSG00000234493, ENSG00000250786, ENSG00000250846, ENSG00000268912	23254782, 24430301, 26653554, 28404954, 28687162, 28800311, 29171320, 29476791, 29771416, 30058683, 30578410, 30816445, 31053115, 31810385	3.98276	2.6e-15	1.75e-14
Carcinoma, Renal Cell	12	71, 2261, 3916, 3927, 4082, 4843, 4869, 4953, 55778, 81631, 200424, 503637	ENSG00000206195, ENSG00000224074, ENSG00000228682, ENSG00000230606, ENSG00000234449, ENSG00000234996, ENSG00000236081, ENSG00000250786, ENSG00000255989, ENSG00000260958, ENSG00000261024, ENSG00000265788	10508479, 14981908, 16288035, 22203473, 23019224, 24002681, 24955835, 24998849, 28069330, 28166200, 29141220, 30317248, 30902965	3.98276	2.6e-15	1.75e-14
Hypertrophy	12	2261, 2969, 4082, 4843, 4869, 6147, 6204, 6222, 8665, 8924, 10426, 55125	ENSG00000223396, ENSG00000224074, ENSG00000225760, ENSG00000233074, ENSG00000234277, ENSG00000234718, ENSG00000236081, ENSG00000248596, ENSG00000259230, ENSG00000260141, ENSG00000260958, ENSG00000265788	2713355, 18354498, 19728793, 21073541, 23443559, 29626475	3.98276	2.6e-15	1.75e-14
Kidney Neoplasms	12	71, 1464, 2261, 3916, 3927, 4082, 4843, 4869, 55778, 81631, 200424, 503637	ENSG00000206195, ENSG00000224074, ENSG00000230606, ENSG00000234449, ENSG00000234996, ENSG00000236081, ENSG00000240450, ENSG00000250786, ENSG00000255989, ENSG00000260958, ENSG00000261024, ENSG00000265788	10508479, 14981908, 16288035, 17592550, 17639390, 18584939, 22203473, 23019224, 24955835, 24998849, 26794413, 27029078, 28069330, 28166200, 29141220, 30317248, 30902965	3.98276	2.6e-15	1.75e-14
Lymphoma, Large B-Cell, Diffuse	12	71, 3916, 4046, 4869, 6147, 6204, 6222, 6773, 8665, 9026, 58517, 84331, 286467	ENSG00000213468, ENSG00000223396, ENSG00000224074, ENSG00000232527, ENSG00000234277, ENSG00000234718, ENSG00000234996, ENSG00000237267, ENSG00000239268, ENSG00000250786, ENSG00000259230, ENSG00000260262	9819383, 10233704, 11215285, 11888936, 12748172, 14563642, 14656879, 16709933, 16825495, 16835382, 17537995, 21703420, 23487038, 26341140, 26603838, 30082222, 30209976, 30739786	3.98276	2.6e-15	1.75e-14
Seminoma	12	2969, 4082, 4869, 6147, 6204, 6222, 6528, 8924, 10426, 55125, 200424, 401024	ENSG00000223396, ENSG00000224074, ENSG00000225760, ENSG00000229702, ENSG00000233074, ENSG00000234277, ENSG00000234718, ENSG00000236081, ENSG00000248596, ENSG00000255989, ENSG00000259702, ENSG00000260141	23117572, 23443559, 25609015, 28218476	3.98276	2.6e-15	1.75e-14
Chromosome Breakage	12	71, 191, 2969, 3151, 4869, 6036, 6147, 6204, 6222, 23225, 114659, 126536	ENSG00000136315, ENSG00000205396, ENSG00000223396, ENSG00000224074, ENSG00000232694, ENSG00000232746, ENSG00000233074, ENSG00000234277, ENSG00000234718, ENSG00000234996, ENSG00000259347, ENSG00000264486	10843809, 11282395, 11441184, 16641997, 31180492	3.98276	2.6e-15	1.75e-14
Chromosome Deletion	11	203, 2261, 2969, 4784, 4869, 5310, 5454, 23219, 26030, 114659, 338645	ENSG00000214347, ENSG00000224074, ENSG00000230725, ENSG00000233074, ENSG00000234493, ENSG00000235056, ENSG00000255193, ENSG00000260958, ENSG00000264486, ENSG00000270580, ENSG00000273145	2541064, 3024483, 7651733, 11468690, 11836366, 12856284, 14556246, 19111598, 19621447, 19880526, 19897463, 20877721, 21328569, 21360829, 21393327, 21492127, 22048961, 24357076, 27636548, 29897170, 30160831	4.34483	4.4e-14	2.74e-13
Edema	11	191, 1302, 3976, 4046, 4843, 6773, 8924, 25902, 84133, 116285, 221395	ENSG00000182021, ENSG00000226335, ENSG00000232527, ENSG00000232694, ENSG00000233977, ENSG00000236322, ENSG00000237267, ENSG00000237438, ENSG00000250846, ENSG00000260141, ENSG00000265788	20628086, 22063737	4.34483	4.4e-14	2.74e-13
Fanconi Anemia	11	71, 191, 989, 2969, 3151, 4869, 6147, 6204, 6222, 6773, 23225	ENSG00000185495, ENSG00000223396, ENSG00000224074, ENSG00000232694, ENSG00000232746, ENSG00000233074, ENSG00000234277, ENSG00000234718, ENSG00000234996, ENSG00000237267, ENSG00000259347	12882984, 15356134, 19779646, 20864535, 31180492	4.34483	4.4e-14	2.74e-13
Insulin Resistance	11	71, 203, 2969, 3151, 4843, 5310, 6204, 6222, 8665, 114902, 256536	ENSG00000214347, ENSG00000223396, ENSG00000233074, ENSG00000234277, ENSG00000234996, ENSG00000236717, ENSG00000259198, ENSG00000259230, ENSG00000259347, ENSG00000265788, ENSG00000270580	17884453, 18783346, 22031510, 22791750, 22797309, 23863634, 24914938, 27143553, 27785750, 28239164, 28739528, 29161407, 30425250, 30894898	4.34483	4.4e-14	2.74e-13
Sarcoma, Ewing	11	191, 1525, 2969, 3916, 3976, 4082, 4869, 6204, 23225, 112574, 729873	ENSG00000223396, ENSG00000224074, ENSG00000226335, ENSG00000232694, ENSG00000232746, ENSG00000233074, ENSG00000236081, ENSG00000242042, ENSG00000250786, ENSG00000265766, ENSG00000266904	2491897, 8471161, 15173092, 19351769, 23483572, 24999758	4.34483	4.4e-14	2.74e-13
Carcinoma, Pancreatic Ductal	11	1464, 2261, 3916, 3927, 3976, 4052, 4843, 4869, 7289, 81631, 503638	ENSG00000224074, ENSG00000225210, ENSG00000226335, ENSG00000230606, ENSG00000240450, ENSG00000243300, ENSG00000250786, ENSG00000260958, ENSG00000261005, ENSG00000261024, ENSG00000265788	23429496, 23902722, 24668219, 24932730, 25344675, 25385028, 26068981, 27367029, 29269518, 30203487, 30575211, 30996350, 31288830, 31296870	4.34483	4.4e-14	2.74e-13
Astrocytoma	10	1464, 2261, 2969, 3916, 4052, 4784, 4869, 5281, 8038, 81631	ENSG00000224074, ENSG00000233074, ENSG00000233988, ENSG00000234493, ENSG00000240450, ENSG00000250786, ENSG00000260958, ENSG00000261005, ENSG00000261024, ENSG00000273073	17591920, 19431147, 20150379, 20533335, 20863706, 20926008, 23324579, 23826410, 24900981, 24921169, 25907517, 28448514, 28468611, 29920782	4.77931	7.42e-13	4.15e-12
Bile Duct Neoplasms	10	2969, 3927, 3976, 4082, 6171, 6528, 8665, 151195, 503638, 104310353	ENSG00000225210, ENSG00000226335, ENSG00000230606, ENSG00000233074, ENSG00000233080, ENSG00000236081, ENSG00000241125, ENSG00000259230, ENSG00000259702, ENSG00000265091	16712791, 17408651, 20047593, 21763456, 26296968, 26729195, 27082702, 29620172	4.77931	7.42e-13	4.15e-12
Cleft Palate	10	191, 1302, 2261, 7289, 7484, 10362, 10558, 25902, 63895, 342184	ENSG00000182021, ENSG00000228430, ENSG00000232694, ENSG00000233977, ENSG00000235994, ENSG00000243300, ENSG00000249896, ENSG00000260958, ENSG00000267420, ENSG00000267722	12673280, 18413325, 18978678, 19048631, 20023658, 20634891, 20672350, 20890934, 22112025, 24437584, 24726473, 27714920, 28760657	4.77931	7.42e-13	4.15e-12
Coronary Artery Disease	10	1302, 4052, 4843, 8701, 8733, 8787, 25902, 81631, 114902, 200150	ENSG00000182021, ENSG00000186148, ENSG00000224638, ENSG00000226113, ENSG00000233977, ENSG00000259198, ENSG00000261005, ENSG00000261024, ENSG00000263470, ENSG00000265788	14636285, 15494775, 17634449, 18193043, 19336575, 19948975, 19955471, 20618517, 20686565, 20738937, 21071877, 21161366, 21886157, 23870195, 24097068, 29761913, 30300788	4.77931	7.42e-13	4.15e-12
Hypertension	10	2261, 4053, 4843, 5310, 8038, 23225, 54518, 63895, 83851, 116285	ENSG00000232746, ENSG00000233261, ENSG00000233988, ENSG00000237438, ENSG00000249738, ENSG00000258882, ENSG00000260958, ENSG00000265788, ENSG00000267722, ENSG00000270580	11786904, 15361761, 15784171, 18515325, 19131662, 19194729, 19402223, 19479237, 19851296, 20300066, 20717167, 21052031, 22566498, 23266817, 23400010, 24688116, 26579803, 28685250, 29472562	4.77931	7.42e-13	4.15e-12
Infertility, Male	10	989, 3916, 4697, 5310, 8701, 8924, 10426, 151195, 159163, 378951, 401024	ENSG00000178107, ENSG00000180910, ENSG00000185495, ENSG00000224638, ENSG00000225760, ENSG00000229702, ENSG00000241125, ENSG00000250786, ENSG00000260141, ENSG00000270580	8875892, 9138452, 10441737, 22184064, 24360805, 25588830, 29896735, 30097533, 30137358, 30333007, 31178125	4.77931	7.42e-13	4.15e-12
Endometrial Neoplasms	10	1464, 1525, 4843, 4869, 6147, 6528, 6670, 8038, 8844, 200424	ENSG00000224074, ENSG00000224638, ENSG00000227082, ENSG00000233988, ENSG00000234718, ENSG00000240450, ENSG00000255989, ENSG00000259702, ENSG00000265766, ENSG00000265788	9053844, 10816575, 12679487, 16681724, 18558015, 21435442, 22926011, 24096698, 28098860, 28349832, 29466670	4.77931	7.42e-13	4.15e-12
Cholangiocarcinoma	10	2969, 3927, 3976, 4082, 6171, 6528, 8665, 151195, 503638, 104310353	ENSG00000225210, ENSG00000226335, ENSG00000230606, ENSG00000233074, ENSG00000233080, ENSG00000236081, ENSG00000241125, ENSG00000259230, ENSG00000259702, ENSG00000265091	16712791, 17408651, 20047593, 21763456, 26296968, 26729195, 27082702, 29620172	4.77931	7.42e-13	4.15e-12
Precursor Cell Lymphoblastic Leukemia-Lymphoma	10	440, 722, 2969, 3976, 4843, 4869, 6670, 6773, 55778, 92912	ENSG00000224074, ENSG00000224638, ENSG00000225278, ENSG00000226335, ENSG00000233074, ENSG00000234449, ENSG00000237267, ENSG00000243636, ENSG00000261480, ENSG00000265788	15747776, 16023613, 16598302, 17380207, 19035175, 19054556, 19679565, 20438785, 22642244, 23729555, 24268318, 24907114, 25457413, 27229929, 28982856, 30126426	4.77931	7.42e-13	4.15e-12
Ciliopathies	9	989, 2969, 7289, 8733, 8844, 10048, 147965, 151195, 196513	ENSG00000185495, ENSG00000186148, ENSG00000227082, ENSG00000233074, ENSG00000234531, ENSG00000241125, ENSG00000243300, ENSG00000244952, ENSG00000272121	27173435, 27727273, 27894351	5.31034	1.24e-11	6.23e-11
Adenoma	9	1525, 2261, 3976, 4843, 4869, 4953, 6528, 7851, 8038	ENSG00000224074, ENSG00000226335, ENSG00000228682, ENSG00000233988, ENSG00000259702, ENSG00000260958, ENSG00000261760, ENSG00000265766, ENSG00000265788	8778315, 12475396, 12574225, 12720543, 12800233, 12810952, 16136006, 17047198, 17164311, 17957960, 18305945, 18413818, 19029227, 19789310, 20798393, 21258971, 21468049, 21521301, 21930798, 22545753, 23536448, 25199743, 27438523, 29136943	5.31034	1.24e-11	6.23e-11
Asthma	9	2867, 4052, 4843, 6036, 6773, 8038, 10558, 28977, 80110	ENSG00000136315, ENSG00000205786, ENSG00000228430, ENSG00000229192, ENSG00000233988, ENSG00000237267, ENSG00000261005, ENSG00000265788, ENSG00000269483	11692109, 15356558, 16703578, 17177683, 17189532, 17641730, 17703412, 18254476, 18714530, 18774388, 19159017, 19247692, 19996333, 20182505, 21039601, 22368302, 24280104, 24315451, 24729625, 24814827, 25359706, 25691431, 25759826, 26107902, 26534742, 26553447, 27021121, 27297409, 27647044, 28075383, 28588744, 29518423, 30367910	5.31034	1.24e-11	6.23e-11
Bartter Syndrome	9	191, 203, 3916, 4082, 5269, 5310, 6222, 112574, 116285	ENSG00000214347, ENSG00000230438, ENSG00000232694, ENSG00000234277, ENSG00000236081, ENSG00000237438, ENSG00000250786, ENSG00000266904, ENSG00000270580	19056867	5.31034	1.24e-11	6.23e-11
Cystic Fibrosis	9	191, 989, 3916, 4082, 4843, 5310, 8665, 10558, 23225	ENSG00000185495, ENSG00000228430, ENSG00000232694, ENSG00000232746, ENSG00000236081, ENSG00000250786, ENSG00000259230, ENSG00000265788, ENSG00000270580	12948935, 15107292, 17110338, 20028935, 26618866	5.31034	1.24e-11	6.23e-11
Mouth Neoplasms	9	1525, 2261, 3927, 4052, 4843, 4869, 4953, 8038, 81631	ENSG00000224074, ENSG00000228682, ENSG00000230606, ENSG00000233988, ENSG00000260958, ENSG00000261005, ENSG00000261024, ENSG00000265766, ENSG00000265788	12406306, 15880580, 19339270, 19581289, 19837302, 20338617, 20539070, 20838441, 22012771, 22267082, 23442056, 23503462, 24386158, 24857377, 24983366, 25022373, 26356821, 26447856, 26465941, 26523280, 28506764, 29859041, 29872149, 30085406, 30272335, 31080993, 31379002	5.31034	1.24e-11	6.23e-11
Pre-Eclampsia	9	3916, 3927, 3976, 4843, 5281, 5310, 8038, 29124, 81631	ENSG00000226335, ENSG00000230606, ENSG00000233988, ENSG00000250786, ENSG00000261024, ENSG00000265788, ENSG00000269460, ENSG00000270580, ENSG00000273073	15193867, 15994630, 17618748, 17991113, 18048043, 18264967, 18539259, 18791734, 18978109, 19087972, 19777530, 19813218, 19818512, 20452482, 21257080, 21257081, 21596368, 21652068, 21716319, 21799738, 21989657, 22014124, 22357350, 22460234, 22676623, 23406577, 23624871, 23729534, 24607918, 24786703, 24899472, 25707739, 26910737, 27030287, 28412444, 28963486, 29884298, 29941173, 30831776	5.31034	1.24e-11	6.23e-11
Proteinuria	9	71, 191, 1464, 2969, 3916, 4053, 5269, 6036, 112574	ENSG00000136315, ENSG00000230438, ENSG00000232694, ENSG00000233074, ENSG00000234996, ENSG00000240450, ENSG00000249738, ENSG00000250786, ENSG00000266904	23533145, 31374066	5.31034	1.24e-11	6.23e-11
Recurrence	9	2261, 3976, 4843, 4869, 4953, 6036, 6670, 6773, 81631	ENSG00000136315, ENSG00000224074, ENSG00000224638, ENSG00000226335, ENSG00000228682, ENSG00000237267, ENSG00000260958, ENSG00000261024, ENSG00000265788	12167251, 12810952, 16061860, 17920239, 18367491, 18590714, 19055671, 19151774, 19263529, 19536888, 19587375, 19789310, 19901261, 20348956, 20368469, 20368538, 20404005, 20592250, 20875872, 20981679, 21481004, 21555683, 21630437, 22331023, 23028678, 23656730, 23704090, 23729555, 23974705, 24573385, 24816240, 25648021, 26506894, 26789727, 27471865, 28111462, 28866306, 29684564	5.31034	1.24e-11	6.23e-11
Thyroid Neoplasms	9	989, 3927, 3976, 4053, 4869, 6528, 6773, 8844, 84133	ENSG00000185495, ENSG00000224074, ENSG00000226335, ENSG00000227082, ENSG00000230606, ENSG00000237267, ENSG00000249738, ENSG00000250846, ENSG00000259702	8806637, 9231811, 11575851, 12039073, 12351692, 12475396, 12588808, 12679487, 12720543, 14630715, 15062578, 15215159, 15919754, 15968416, 16264365, 16335670, 16954431, 16990649, 17164311, 17297475, 17854396, 17938324, 18202121, 18509003, 18628528, 19029227, 19706688, 19730683, 20515654, 20570039, 21258971, 21509594, 21521301, 21989446, 22510021, 22781452, 22982218, 23163107, 23441638, 23678037, 2…	5.31034	1.24e-11	6.23e-11
Squamous Cell Carcinoma of Head and Neck	8	191, 2261, 3916, 4053, 4869, 5310, 6147, 81631	ENSG00000224074, ENSG00000232694, ENSG00000234718, ENSG00000249738, ENSG00000250786, ENSG00000260958, ENSG00000261024, ENSG00000270580	27281608, 27576135, 27788920, 29859041, 29872149, 30061236, 30419840	5.97414	2.07e-10	8.85e-10
Acquired Immunodeficiency Syndrome	8	3916, 4697, 4843, 5805, 25902, 28977, 116285, 401024	ENSG00000178107, ENSG00000182021, ENSG00000229192, ENSG00000229702, ENSG00000235283, ENSG00000237438, ENSG00000250786, ENSG00000265788	10068656, 10203575, 20877624, 25396265	5.97414	2.07e-10	8.85e-10
Hypoxia	8	1464, 4052, 4843, 4869, 5281, 6528, 6670, 81631	ENSG00000224074, ENSG00000224638, ENSG00000240450, ENSG00000259702, ENSG00000261005, ENSG00000261024, ENSG00000265788, ENSG00000273073	12590140, 14742449, 15310764, 15342781, 17240318, 18079278, 19614918, 20714866, 21102525, 23787295, 24932730, 27458162, 28963486, 31628042	5.97414	2.07e-10	8.85e-10
Arthritis, Rheumatoid	8	722, 1302, 2969, 3976, 4046, 4843, 6036, 10048	ENSG00000136315, ENSG00000226335, ENSG00000232527, ENSG00000233074, ENSG00000233977, ENSG00000234531, ENSG00000243636, ENSG00000265788	12140750, 12296866, 15226517, 16263181, 18309376, 18571252, 19242068, 19327239, 19635578, 21155043, 21293383, 21659506, 21987572, 22329647, 22409880, 25221852, 26554018, 27272985, 28374504	5.97414	2.07e-10	8.85e-10
Chronic Disease	8	203, 1302, 4046, 4843, 6528, 6670, 8733, 63895	ENSG00000186148, ENSG00000214347, ENSG00000224638, ENSG00000232527, ENSG00000233977, ENSG00000259702, ENSG00000265788, ENSG00000267722	7947281, 10233365, 12445411, 15284293, 16950998, 17849424, 19096157, 19124451, 19178812, 20711808, 21886157, 23540600, 23624467, 23832258, 23974705, 25309933, 26554018, 27515707, 27888910, 30305456	5.97414	2.07e-10	8.85e-10
Cleft Lip	8	191, 1302, 2261, 7289, 7484, 10558, 25902, 342184	ENSG00000182021, ENSG00000228430, ENSG00000232694, ENSG00000233977, ENSG00000235994, ENSG00000243300, ENSG00000260958, ENSG00000267420	18413325, 18978678, 19048631, 20023658, 20634891, 20672350, 20890934, 22112025, 22520921, 24437584	5.97414	2.07e-10	8.85e-10
Crohn Disease	8	3976, 4046, 4843, 6036, 8844, 8924, 256536, 285626	ENSG00000136315, ENSG00000226335, ENSG00000227082, ENSG00000232527, ENSG00000236717, ENSG00000249738, ENSG00000260141, ENSG00000265788	16634870, 17955236, 18438405, 19068216, 19174780, 19422935, 20176734, 20570966, 20886065, 21102463, 21297633, 22412388, 23128233	5.97414	2.07e-10	8.85e-10
Hyperglycemia	8	71, 2969, 3151, 4843, 6204, 6222, 8038, 8665	ENSG00000223396, ENSG00000233074, ENSG00000233988, ENSG00000234277, ENSG00000234996, ENSG00000259230, ENSG00000259347, ENSG00000265788	19539448, 21690090, 23801050, 28637396, 30425250	5.97414	2.07e-10	8.85e-10
Liver Cirrhosis	8	4052, 4053, 4843, 5310, 6773, 8038, 8733, 200424	ENSG00000186148, ENSG00000233988, ENSG00000237267, ENSG00000249738, ENSG00000255989, ENSG00000261005, ENSG00000265788, ENSG00000270580	12399227, 12717386, 16642471, 19434718, 20346360, 20587546, 20714866, 21694639, 23452051, 25178323, 25550811, 26884881	5.97414	2.07e-10	8.85e-10
Lupus Erythematosus, Systemic	8	1302, 2969, 4843, 6222, 6773, 9383, 81631, 200424	ENSG00000233074, ENSG00000233977, ENSG00000234277, ENSG00000237267, ENSG00000255989, ENSG00000261024, ENSG00000265788, ENSG00000270641	12508391, 12509623, 19851445, 22859983, 23273568, 26320362, 26566700, 28461154, 29044928	5.97414	2.07e-10	8.85e-10
Nasopharyngeal Neoplasms	8	440, 2261, 3927, 3976, 4053, 4843, 6670, 84133	ENSG00000224638, ENSG00000225278, ENSG00000226335, ENSG00000230606, ENSG00000249738, ENSG00000250846, ENSG00000260958, ENSG00000265788	18184270, 22682030, 22743615, 23956056, 24270418, 25535896, 25974126, 26453114, 26547585, 26708443, 27733215, 28982387, 29531214	5.97414	2.07e-10	8.85e-10
Neoplasms, Glandular and Epithelial	8	2969, 4082, 4843, 6036, 6528, 8038, 81631, 91074	ENSG00000136315, ENSG00000233074, ENSG00000233988, ENSG00000236081, ENSG00000253301, ENSG00000259702, ENSG00000261024, ENSG00000265788	16428483, 19064572, 21617380, 24708099, 24974848, 25134534, 25607473, 28325363, 28676218, 28982856, 29295532, 29438696	5.97414	2.07e-10	8.85e-10
Precancerous Conditions	8	1525, 2261, 3976, 4843, 4869, 4953, 6528, 23225	ENSG00000224074, ENSG00000226335, ENSG00000228682, ENSG00000232746, ENSG00000259702, ENSG00000260958, ENSG00000265766, ENSG00000265788	10842192, 11783017, 11978184, 12800233, 15734972, 15958612, 16290060, 17569126, 18287876, 19124451, 20711586, 21191816, 22012771, 23232572, 29872149, 30945288	5.97414	2.07e-10	8.85e-10
Leukemia, Promyelocytic, Acute	8	440, 2969, 3916, 4869, 6036, 6222, 6773, 54518	ENSG00000136315, ENSG00000224074, ENSG00000225278, ENSG00000233074, ENSG00000233261, ENSG00000234277, ENSG00000237267, ENSG00000250786	2243102, 2734298, 8562957, 14530287, 18212063, 19351818, 19965647, 20403236, 23927396, 24398846, 25033841, 26754533, 26997274, 29735542, 30532072	5.97414	2.07e-10	8.85e-10
Carcinoma, Ductal, Breast	8	1464, 1525, 2261, 4082, 6528, 8038, 81631, 91074	ENSG00000233988, ENSG00000236081, ENSG00000240450, ENSG00000253301, ENSG00000259702, ENSG00000260958, ENSG00000261024, ENSG00000265766	11280766, 12602914, 16284735, 19623642, 21116113, 21501859, 23371253, 23876235, 24334762	5.97414	2.07e-10	8.85e-10
Stroke	8	191, 3976, 4053, 4843, 5310, 7691, 9659, 23225	ENSG00000226335, ENSG00000232694, ENSG00000232746, ENSG00000235398, ENSG00000249738, ENSG00000265788, ENSG00000268912, ENSG00000270580	16741147, 17702963, 18042242, 18648197, 19023099, 19028820, 19131662, 20198315, 20458436, 25961151	5.97414	2.07e-10	8.85e-10
Atherosclerosis	8	191, 4843, 5310, 8787, 25902, 114902, 157627, 200150	ENSG00000182021, ENSG00000226113, ENSG00000232694, ENSG00000253230, ENSG00000259198, ENSG00000263470, ENSG00000265788, ENSG00000270580	16741147, 17688412, 18835789, 19948975, 20619687, 20694560, 23870195, 27253412, 30300788	5.97414	2.07e-10	8.85e-10
Adenocarcinoma of Lung	7	2261, 4082, 4843, 8038, 23225, 63895, 81631	ENSG00000232746, ENSG00000233988, ENSG00000236081, ENSG00000260958, ENSG00000261024, ENSG00000265788, ENSG00000267722	22704420, 22903068, 23661334, 25294908, 25524703, 27998968, 28192407, 29545906, 29991799, 30745454	6.82759	3.42e-09	1.21e-08
Nasopharyngeal Carcinoma	7	440, 2261, 3927, 4053, 4843, 6670, 84133	ENSG00000224638, ENSG00000225278, ENSG00000230606, ENSG00000249738, ENSG00000250846, ENSG00000260958, ENSG00000265788	22682030, 22743615, 23956056, 25535896, 26453114, 26708443, 27733215, 28982387, 29531214	6.82759	3.42e-09	1.21e-08
Acute Disease	7	1525, 2261, 3976, 4053, 4843, 4869, 6670	ENSG00000224074, ENSG00000224638, ENSG00000226335, ENSG00000249738, ENSG00000260958, ENSG00000265766, ENSG00000265788	12031912, 15619633, 15831697, 15973451, 16540653, 16541144, 16574551, 16926303, 17306368, 17315018, 17410190, 17488663, 17597811, 17637812, 17768124, 17908769, 18024942, 18042242, 18261272, 18268276, 18718050, 19005479, 19365794, 19557552, 19770764, 19933937, 20513120, 20622880, 20684989, 20849383, 21310483, 21784052, 22587491, 23438852, 23590662, 25242579, 25713434, 29330024, 31767858	6.82759	3.42e-09	1.21e-08
Atrophy	7	440, 4052, 4843, 8701, 8733, 51761, 114902	ENSG00000186148, ENSG00000224638, ENSG00000225278, ENSG00000235687, ENSG00000259198, ENSG00000261005, ENSG00000265788	9274625, 16376663, 17687170, 19120907, 21116278, 22892528, 24139043, 29100095	6.82759	3.42e-09	1.21e-08
Carcinoma, Papillary	7	989, 1464, 2261, 4869, 6528, 8844, 84133	ENSG00000185495, ENSG00000224074, ENSG00000227082, ENSG00000240450, ENSG00000250846, ENSG00000259702, ENSG00000260958	11575851, 12351692, 12475396, 16570285, 16885334, 16990649, 17240035, 17854396, 17938324, 18072261, 18202121, 18509003, 18628528, 19029227, 21258971, 21509594, 21521301, 21989446, 23163107, 23232572, 24096868, 24685401, 24932730, 25378232, 25389240, 25608512, 26282166, 27157475, 27448298, 27530957, 29978611, 30053080, 30154342	6.82759	3.42e-09	1.21e-08
Coronary Disease	7	191, 4843, 7691, 8701, 25902, 84675, 101929624	ENSG00000182021, ENSG00000224638, ENSG00000232694, ENSG00000233183, ENSG00000237267, ENSG00000265788, ENSG00000268912	11294696, 12369977, 12709136, 15784171, 17975119, 19023099, 19060911, 19373437, 20536507, 20581851, 22666496, 23362303	6.82759	3.42e-09	1.21e-08
Diabetes Mellitus, Type 1	7	1302, 2867, 4843, 4953, 6670, 8924, 25902	ENSG00000182021, ENSG00000205786, ENSG00000224638, ENSG00000228682, ENSG00000233977, ENSG00000260141, ENSG00000265788	8383325, 11397889, 15856945, 17719568, 18465682, 18830248, 19336575, 20176734, 24029427, 25298143	6.82759	3.42e-09	1.21e-08
Hearing Loss, Sensorineural	7	71, 1302, 2261, 4843, 5269, 5310, 6528	ENSG00000230438, ENSG00000233977, ENSG00000234996, ENSG00000259702, ENSG00000260958, ENSG00000265788, ENSG00000270580	9106521, 9188673, 9525367, 10581026, 11941484, 13680526, 14684684, 15558753, 16033917, 16773128, 17033969, 18000976, 18804074, 19548389, 20451170, 21612410, 21865467, 23506231, 24864036, 25240749, 25633957, 25780254, 25792668, 26832775, 27096712, 27139183, 29620237, 29772533, 30156925	6.82759	3.42e-09	1.21e-08
Huntington Disease	7	2261, 3927, 5454, 8701, 9026, 54518, 81631	ENSG00000224638, ENSG00000230606, ENSG00000230725, ENSG00000233261, ENSG00000260262, ENSG00000260958, ENSG00000261024	1664411, 9852681, 15533941, 16858508, 24705354, 27561680	6.82759	3.42e-09	1.21e-08
Liver Neoplasms, Experimental	7	71, 4082, 4869, 6528, 8505, 23225, 54518	ENSG00000224074, ENSG00000224303, ENSG00000232746, ENSG00000233261, ENSG00000234996, ENSG00000236081, ENSG00000259702	2429957, 2713355, 3944116, 8672508, 17408651, 22508044, 23376641, 27458162, 30655611	6.82759	3.42e-09	1.21e-08
Muscular Atrophy, Spinal	7	3151, 4869, 6204, 6222, 9790, 23225, 58517	ENSG00000215394, ENSG00000223396, ENSG00000224074, ENSG00000232746, ENSG00000234277, ENSG00000239268, ENSG00000259347	19928837, 29478914	6.82759	3.42e-09	1.21e-08
Neurilemmoma	7	4082, 5310, 6147, 6204, 8665, 8844, 10558	ENSG00000223396, ENSG00000227082, ENSG00000228430, ENSG00000234718, ENSG00000236081, ENSG00000259230, ENSG00000270580	22426824, 26549023	6.82759	3.42e-09	1.21e-08
Osteoarthritis	7	1302, 2261, 3976, 4052, 4843, 6670, 8038	ENSG00000224638, ENSG00000226335, ENSG00000233977, ENSG00000233988, ENSG00000260958, ENSG00000261005, ENSG00000265788	7859284, 15341921, 15922184, 18050214, 18065760, 18381781, 18801731, 19688109, 23825960, 26854724, 29257223, 31662319	6.82759	3.42e-09	1.21e-08
Psoriasis	7	4843, 4953, 5310, 6773, 10558, 11283, 285626	ENSG00000228430, ENSG00000228682, ENSG00000237267, ENSG00000249738, ENSG00000265787, ENSG00000265788, ENSG00000270580	2440930, 12464258, 17982236, 19169254, 20871160, 20953188, 20953189, 20953190, 25539641, 25663087, 27193975, 27706699, 28472186, 29089085, 30077613, 31052533	6.82759	3.42e-09	1.21e-08
Rectal Neoplasms	7	440, 4052, 4843, 4869, 4953, 7289, 81631	ENSG00000224074, ENSG00000225278, ENSG00000228682, ENSG00000243300, ENSG00000261005, ENSG00000261024, ENSG00000265788	19998449, 20027629, 20456464, 20644561, 24729124, 26965179, 30640939	6.82759	3.42e-09	1.21e-08
Salmonella Infections	7	71, 191, 2867, 3916, 4843, 8924, 81631	ENSG00000205786, ENSG00000232694, ENSG00000234996, ENSG00000250786, ENSG00000260141, ENSG00000261024, ENSG00000265788	17693642, 18958159, 21037097, 26451915, 29208934, 31594818	6.82759	3.42e-09	1.21e-08
Scleroderma, Systemic	7	3976, 4052, 4843, 6171, 6670, 8038, 9383	ENSG00000224638, ENSG00000226335, ENSG00000233988, ENSG00000261005, ENSG00000265091, ENSG00000265788, ENSG00000270641	16813666, 17698844, 21779181, 22540429, 25527259, 26566700, 29038846	6.82759	3.42e-09	1.21e-08
Leukemia, Lymphocytic, Chronic, B-Cell	7	1349, 2261, 3151, 4046, 4843, 4869, 5310	ENSG00000224074, ENSG00000232527, ENSG00000233080, ENSG00000259347, ENSG00000260958, ENSG00000265788, ENSG00000270580	14574328, 18474259, 19074885, 21048031, 22860893, 23182705, 25156469, 25441688	6.82759	3.42e-09	1.21e-08
Cystadenocarcinoma, Serous	7	1525, 3976, 4784, 4843, 4869, 6036, 729873	ENSG00000136315, ENSG00000224074, ENSG00000226335, ENSG00000234493, ENSG00000242042, ENSG00000265766, ENSG00000265788	16428483, 16681724, 17278108, 18540977, 23535730, 24515769, 29899543	6.82759	3.42e-09	1.21e-08
Hematologic Neoplasms	7	191, 2969, 3151, 4869, 58517, 200150, 200424	ENSG00000224074, ENSG00000226113, ENSG00000232694, ENSG00000233074, ENSG00000239268, ENSG00000255989, ENSG00000259347	17076533, 21278791, 21809990, 23382691, 27058426, 29531217, 30110629	6.82759	3.42e-09	1.21e-08
Hearing Loss	7	71, 1302, 2261, 5269, 286262, 342184, 346288	ENSG00000228786, ENSG00000230438, ENSG00000233977, ENSG00000234996, ENSG00000235994, ENSG00000260958, ENSG00000271614	18818193, 19073250, 19477959, 20170898, 20451170, 20610440, 23340767, 24939585, 25780254, 25792668, 27139183, 29357087	6.82759	3.42e-09	1.21e-08
Microsatellite Instability	7	191, 4082, 4869, 5310, 8924, 81631, 84133	ENSG00000224074, ENSG00000232694, ENSG00000236081, ENSG00000250846, ENSG00000260141, ENSG00000261024, ENSG00000270580	17456004, 20615890, 21703420, 22124266, 24662837, 25123959, 26502823, 27661107	6.82759	3.42e-09	1.21e-08
Frontotemporal Dementia	7	1525, 2969, 3916, 4082, 4869, 8665, 10558	ENSG00000224074, ENSG00000228430, ENSG00000233074, ENSG00000236081, ENSG00000250786, ENSG00000259230, ENSG00000265766	30442662	6.82759	3.42e-09	1.21e-08
Vascular Remodeling	7	1464, 4052, 4053, 4843, 5269, 5310, 8924	ENSG00000230438, ENSG00000240450, ENSG00000249738, ENSG00000260141, ENSG00000261005, ENSG00000265788, ENSG00000270580	27068509, 27259994, 28186980, 28546219	6.82759	3.42e-09	1.21e-08
Carcinoma, Ovarian Epithelial	6	4082, 4843, 6528, 8038, 81631, 91074	ENSG00000233988, ENSG00000236081, ENSG00000253301, ENSG00000259702, ENSG00000261024, ENSG00000265788	21617380, 24708099, 25134534, 25607473, 28325363, 29295532	7.96552	5.64e-08	1.71e-07
Autoimmune Diseases	6	13, 1302, 4046, 4843, 6528, 200150	ENSG00000226113, ENSG00000232527, ENSG00000233977, ENSG00000250271, ENSG00000259702, ENSG00000265788	12296866, 12588808, 20618517, 20694011, 23382691, 23936387	7.96552	5.64e-08	1.71e-07
Body Weight	6	2867, 3976, 4843, 5281, 8038, 8787	ENSG00000205786, ENSG00000226335, ENSG00000233988, ENSG00000263470, ENSG00000265788, ENSG00000273073	12000741, 14715713, 17278174, 17456572, 20966902, 22132185, 28075383	7.96552	5.64e-08	1.71e-07
Carcinoma, Transitional Cell	6	1525, 2261, 3927, 4843, 4869, 8038	ENSG00000224074, ENSG00000230606, ENSG00000233988, ENSG00000260958, ENSG00000265766, ENSG00000265788	11314002, 12937869, 14678961, 15701828, 16061860, 16412606, 16951199, 17189408, 17482959, 17920239, 18166262, 18298902, 18584939, 19404844, 19694823, 19843843, 20665023, 21264819, 22417847, 22448597, 22481019, 23142690, 23650517, 23991606, 24054867, 24846059, 25326864, 25657201, 26298202, 26364695, 27029078, 27271022, 27530957, 27932416, 29525349, 30064409	7.96552	5.64e-08	1.71e-07
Brain Ischemia	6	191, 3976, 4843, 5310, 7691, 9659	ENSG00000226335, ENSG00000232694, ENSG00000235398, ENSG00000265788, ENSG00000268912, ENSG00000270580	16741147, 17065568, 17702963, 18042242, 18648197, 19023099, 19028820, 19131662, 20458436, 25961151	7.96552	5.64e-08	1.71e-07
Deafness	6	71, 1302, 2261, 8701, 29124, 286262	ENSG00000224638, ENSG00000233977, ENSG00000234996, ENSG00000260958, ENSG00000269460, ENSG00000271614	9188673, 9325061, 9525367, 10571079, 10662538, 10677296, 12519370, 16690605, 19603065, 20170899, 27142990	7.96552	5.64e-08	1.71e-07
Disease Susceptibility	6	1525, 2867, 4046, 4843, 8924, 285626	ENSG00000205786, ENSG00000232527, ENSG00000249738, ENSG00000260141, ENSG00000265766, ENSG00000265788	12135432, 19422935, 19789366, 20145138, 20622880, 22190364, 31628054	7.96552	5.64e-08	1.71e-07
Down Syndrome	6	1525, 2261, 7485, 8038, 25902, 29124	ENSG00000182021, ENSG00000233988, ENSG00000250046, ENSG00000260958, ENSG00000265766, ENSG00000269460	9480850, 10830953, 14691998, 15068241, 16752438, 16780588, 17465398, 18264948, 18382998, 18395873, 18785180, 19285649, 19544290, 19736612, 19844942, 20013872, 20197665, 20230315, 20509156, 20509157, 21034452, 21225389, 22678798, 27100087	7.96552	5.64e-08	1.71e-07
Hepatitis C	6	4053, 4843, 6018, 6773, 25902, 81631	ENSG00000182021, ENSG00000237267, ENSG00000248173, ENSG00000249738, ENSG00000261024, ENSG00000265788	14985675, 15063762, 17538964, 20331378, 24136289, 26845356, 27855377, 27929099, 28442624, 30286180	7.96552	5.64e-08	1.71e-07
Hyperplasia	6	2261, 4052, 4082, 4843, 6528, 81631	ENSG00000236081, ENSG00000259702, ENSG00000260958, ENSG00000261005, ENSG00000261024, ENSG00000265788	9492156, 11424131, 12833394, 16136006, 16570285, 16573167, 18940893, 19124451, 23395279, 24626198, 24983366, 26450120	7.96552	5.64e-08	1.71e-07
Lymphoma	6	440, 2261, 4046, 4869, 6528, 8665	ENSG00000224074, ENSG00000225278, ENSG00000232527, ENSG00000259230, ENSG00000259702, ENSG00000260958	8633037, 10233704, 18528286, 19286999, 21518927, 24913732, 25199743, 29653964	7.96552	5.64e-08	1.71e-07
Lymphoma, Non-Hodgkin	6	722, 4046, 4843, 4869, 8038, 8505	ENSG00000224074, ENSG00000224303, ENSG00000232527, ENSG00000233988, ENSG00000243636, ENSG00000265788	9121481, 16543247, 17149600, 17827388, 18636124, 19344414, 19423521, 28395594	7.96552	5.64e-08	1.71e-07
Macular Degeneration	6	722, 1302, 3916, 4052, 4843, 114902	ENSG00000233977, ENSG00000243636, ENSG00000250786, ENSG00000259198, ENSG00000261005, ENSG00000265788	12944416, 16123441, 16600989, 18842294, 19076829, 20374233, 21078624, 22110650, 22183337, 22892318, 24531000, 25251993, 27149696, 28055007, 29721928, 30156925, 30451557	7.96552	5.64e-08	1.71e-07
Necrosis	6	2261, 4843, 5269, 8505, 10558, 29124	ENSG00000224303, ENSG00000228430, ENSG00000230438, ENSG00000260958, ENSG00000265788, ENSG00000269460	11745444, 15467453, 19571039, 19694823, 19847812, 21989657	7.96552	5.64e-08	1.71e-07
Nerve Degeneration	6	989, 1464, 3916, 6670, 84133, 101927502	ENSG00000185495, ENSG00000224638, ENSG00000233926, ENSG00000240450, ENSG00000250786, ENSG00000250846	17500595, 21092857, 22745009, 24431302, 29893854	7.96552	5.64e-08	1.71e-07
Rhabdomyosarcoma	6	1464, 1525, 2261, 4953, 6670, 8038	ENSG00000224638, ENSG00000228682, ENSG00000233988, ENSG00000240450, ENSG00000260958, ENSG00000265766	10831617, 11237613, 16548883, 19115936, 19888223, 21712047, 25016058	7.96552	5.64e-08	1.71e-07
Testicular Neoplasms	6	2261, 5310, 6528, 91074, 200424, 401024	ENSG00000229702, ENSG00000253301, ENSG00000255989, ENSG00000259702, ENSG00000260958, ENSG00000270580	18041742, 19855393, 23117572, 25609015, 27577987, 28218476	7.96552	5.64e-08	1.71e-07
Helicobacter Infections	6	3976, 4843, 4953, 8748, 9026, 203413	ENSG00000226335, ENSG00000228682, ENSG00000230159, ENSG00000259158, ENSG00000260262, ENSG00000265788	11807715, 12919943, 15259072, 15617837, 17072962, 17272999, 17378176, 17855767, 18287876, 19120907, 19495976, 19797925, 20565800, 20600019, 23002365, 23383273, 25309933, 28438869, 29666402, 30383471	7.96552	5.64e-08	1.71e-07
Neurofibromatosis 2	6	4082, 6147, 6204, 8665, 8844, 10558	ENSG00000223396, ENSG00000227082, ENSG00000228430, ENSG00000234718, ENSG00000236081, ENSG00000259230	26549023	7.96552	5.64e-08	1.71e-07
Hepatitis C, Chronic	6	4052, 4053, 4843, 6773, 9383, 23225	ENSG00000232746, ENSG00000237267, ENSG00000249738, ENSG00000261005, ENSG00000265788, ENSG00000270641	12431203, 16337775, 17553719, 18338947, 19434718, 20587546, 31004302, 31926499	7.96552	5.64e-08	1.71e-07
Mitochondrial Diseases	6	440, 1349, 6773, 25902, 28977, 84504	ENSG00000182021, ENSG00000225278, ENSG00000229192, ENSG00000233080, ENSG00000234531, ENSG00000237267	11543634, 17276738, 22277967, 23122588, 26122121, 28575651	7.96552	5.64e-08	1.71e-07
Prostatic Neoplasms, Castration-Resistant	6	3916, 4869, 6147, 6222, 58517, 84133	ENSG00000224074, ENSG00000234277, ENSG00000234718, ENSG00000239268, ENSG00000250786, ENSG00000250846	25277244, 26993766, 27212625, 30349055	7.96552	5.64e-08	1.71e-07
Protein Aggregation, Pathological	6	191, 2969, 4697, 4869, 58517, 114902	ENSG00000178107, ENSG00000224074, ENSG00000232694, ENSG00000233074, ENSG00000239268, ENSG00000259198	25977257, 29721928, 30455355	7.96552	5.64e-08	1.71e-07
Ataxia	5	440, 4052, 9659, 65117, 84133	ENSG00000225278, ENSG00000235398, ENSG00000250846, ENSG00000253230, ENSG00000261005	16713569, 17276738	9.55862	9.23e-07	2.39e-06
Birth Weight	5	203, 722, 4046, 4843, 6773	ENSG00000214347, ENSG00000232527, ENSG00000237267, ENSG00000243636, ENSG00000265788	20054709, 20438785, 21831515, 23146316	9.55862	9.23e-07	2.39e-06
Colitis	5	2261, 2867, 4082, 4843, 23225	ENSG00000205786, ENSG00000232746, ENSG00000236081, ENSG00000260958, ENSG00000265788	19238344, 26818658, 28883043, 30945288	9.55862	9.23e-07	2.39e-06
Colitis, Ulcerative	5	3976, 4046, 4843, 8844, 8924	ENSG00000226335, ENSG00000227082, ENSG00000232527, ENSG00000260141, ENSG00000265788	16634870, 17955236, 18438405, 19068216, 19174780, 19238344, 19915574, 20027603, 20176734, 21297633, 23128233	9.55862	9.23e-07	2.39e-06
Diabetic Nephropathies	5	989, 4052, 4843, 6670, 25902	ENSG00000182021, ENSG00000185495, ENSG00000224638, ENSG00000261005, ENSG00000265788	12687343, 17070441, 19336575, 24029427, 27192959, 29549584, 30361092	9.55862	9.23e-07	2.39e-06
Fetal Growth Retardation	5	203, 2261, 4843, 8038, 29124	ENSG00000214347, ENSG00000233988, ENSG00000260958, ENSG00000265788, ENSG00000269460	15193867, 17278174, 17618748, 18186153, 18828052, 18850517, 19003798, 20305677, 21799738, 27070577, 29542187	9.55862	9.23e-07	2.39e-06
Heart Failure	5	4053, 4843, 6222, 58517, 286262	ENSG00000234277, ENSG00000239268, ENSG00000249738, ENSG00000265788, ENSG00000271614	8653828, 20459417, 21859973, 22515403, 29669786	9.55862	9.23e-07	2.39e-06
Laryngeal Neoplasms	5	2261, 3916, 3927, 4052, 8038	ENSG00000230606, ENSG00000233988, ENSG00000250786, ENSG00000260958, ENSG00000261005	19339270, 19609547, 27788920, 29299828, 30338803, 30808147	9.55862	9.23e-07	2.39e-06
Medulloblastoma	5	2261, 3927, 4843, 4953, 6528	ENSG00000228682, ENSG00000230606, ENSG00000259702, ENSG00000260958, ENSG00000265788	20924110, 22438824, 23134812, 23325524, 26460945	9.55862	9.23e-07	2.39e-06
Melanoma, Experimental	5	1464, 2969, 3976, 4869, 54971	ENSG00000224074, ENSG00000226335, ENSG00000233074, ENSG00000240450, ENSG00000260517	11278762, 11420665, 12494467, 18829565, 18953658, 23559515	9.55862	9.23e-07	2.39e-06
Muscular Atrophy	5	4843, 6528, 8665, 10558, 63895	ENSG00000228430, ENSG00000259230, ENSG00000259702, ENSG00000265788, ENSG00000267722	14152213, 15180967, 18354498, 19073596, 27843126, 28493972	9.55862	9.23e-07	2.39e-06
Myelodysplastic Syndromes	5	71, 2969, 4843, 4869, 200424	ENSG00000224074, ENSG00000233074, ENSG00000234996, ENSG00000255989, ENSG00000265788	8570204, 12486325, 14506644, 16678898, 17147251, 17990177, 19052985, 19279329, 20203266, 20494930, 20520634, 20678218, 20924036, 21173125, 21183700, 21233837, 21393327, 21789382, 22193965, 22851180, 23382103, 26101160, 28167661, 28690314, 28982856, 29531217, 30417521, 31675375	9.55862	9.23e-07	2.39e-06
Myocardial Infarction	5	1525, 6528, 7691, 25902, 81631	ENSG00000182021, ENSG00000259702, ENSG00000261024, ENSG00000265766, ENSG00000268912	17634449, 17975119, 20622880, 23255420, 24618918, 25809277, 29761913	9.55862	9.23e-07	2.39e-06
Neoplasms, Experimental	5	2261, 4697, 4843, 6528, 8844	ENSG00000178107, ENSG00000227082, ENSG00000259702, ENSG00000260958, ENSG00000265788	10893432, 27367029, 28319085	9.55862	9.23e-07	2.39e-06
Postmortem Changes	5	71, 203, 5454, 6204, 6670	ENSG00000214347, ENSG00000223396, ENSG00000224638, ENSG00000230725, ENSG00000234996	19034380, 19165527, 20381070, 23540600, 30545964	9.55862	9.23e-07	2.39e-06
Prostatic Hyperplasia	5	4052, 4843, 4869, 4953, 10362	ENSG00000224074, ENSG00000228682, ENSG00000249896, ENSG00000261005, ENSG00000265788	7542384, 10754523, 12083780, 18301246, 19829035, 20562898, 25529149	9.55862	9.23e-07	2.39e-06
Retinoblastoma	5	4843, 5454, 6528, 6670, 54971	ENSG00000224638, ENSG00000230725, ENSG00000259702, ENSG00000260517, ENSG00000265788	9224612, 15754329, 15781457, 16166625, 17163992, 26213306	9.55862	9.23e-07	2.39e-06
Uterine Neoplasms	5	2261, 3976, 4053, 4869, 6528	ENSG00000224074, ENSG00000226335, ENSG00000249738, ENSG00000259702, ENSG00000260958	11170832, 11870232, 12021185, 15961562, 17726079, 18231572, 22341639, 26642792, 30213486	9.55862	9.23e-07	2.39e-06
Virus Diseases	5	440, 4869, 6018, 6147, 6773	ENSG00000224074, ENSG00000225278, ENSG00000234718, ENSG00000237267, ENSG00000248173	14645718, 19103589, 21903422, 23391734, 24065129, 27053489, 29053956	9.55862	9.23e-07	2.39e-06
Inflammatory Bowel Diseases	5	3976, 4046, 4843, 8844, 8924	ENSG00000226335, ENSG00000227082, ENSG00000232527, ENSG00000260141, ENSG00000265788	15520853, 17955236, 19915574, 20176734, 20542496, 23128233, 23233037, 29307990	9.55862	9.23e-07	2.39e-06
Lymphoma, B-Cell	5	2261, 4046, 4843, 5310, 8844	ENSG00000227082, ENSG00000232527, ENSG00000260958, ENSG00000265788, ENSG00000270580	15090600, 16924421, 20393505, 24707946	9.55862	9.23e-07	2.39e-06
Machado-Joseph Disease	5	191, 2969, 4697, 4869, 58517	ENSG00000178107, ENSG00000224074, ENSG00000232694, ENSG00000233074, ENSG00000239268	29111377, 30455355	9.55862	9.23e-07	2.39e-06
Limb Deformities, Congenital	5	440, 2261, 4697, 84133, 342184	ENSG00000178107, ENSG00000225278, ENSG00000235994, ENSG00000250846, ENSG00000260958	1673046, 10199968, 12690205, 12707965, 22903874, 23165795, 23649205, 23726269, 29080836, 29769720	9.55862	9.23e-07	2.39e-06
Facies	5	71, 2261, 4784, 23219, 63895	ENSG00000234493, ENSG00000234996, ENSG00000260958, ENSG00000267722, ENSG00000273145	11746040, 20197130, 22301465, 24357076, 24924640, 25118028, 27240540, 27625340, 27714920	9.55862	9.23e-07	2.39e-06
Hepatitis B, Chronic	5	440, 4052, 4053, 4843, 23225	ENSG00000225278, ENSG00000232746, ENSG00000249738, ENSG00000261005, ENSG00000265788	12431203, 16337775, 17553719, 18414703, 24803312, 25178323, 26884881, 28629319	9.55862	9.23e-07	2.39e-06
Epstein-Barr Virus Infections	5	2261, 5310, 10048, 23219, 81631	ENSG00000234531, ENSG00000260958, ENSG00000261024, ENSG00000270580, ENSG00000273145	21048031, 23203033, 25900136, 25996949	9.55862	9.23e-07	2.39e-06
Metabolic Syndrome	5	203, 2867, 3976, 4843, 114902	ENSG00000205786, ENSG00000214347, ENSG00000226335, ENSG00000259198, ENSG00000265788	17766366, 18499755, 23863634, 26817395, 29637536	9.55862	9.23e-07	2.39e-06
Asthenozoospermia	5	203, 989, 4843, 8701, 401024	ENSG00000185495, ENSG00000214347, ENSG00000224638, ENSG00000229702, ENSG00000265788	18492703, 19221096, 22244784, 30745215, 31178125, 32251557	9.55862	9.23e-07	2.39e-06
Abortion, Spontaneous	4	722, 3976, 8038, 200424	ENSG00000226335, ENSG00000233988, ENSG00000243636, ENSG00000255989	20587610, 24830297, 26658464, 30074219	11.9483	1.5e-05	3.24e-05
Aneuploidy	4	2261, 4869, 5310, 8038	ENSG00000224074, ENSG00000233988, ENSG00000260958, ENSG00000270580	18566106, 20073075, 20230315, 22837387	11.9483	1.5e-05	3.24e-05
Carcinoma in Situ	4	2261, 3976, 4843, 81631	ENSG00000226335, ENSG00000260958, ENSG00000261024, ENSG00000265788	11783017, 16278391, 18317962, 23352301, 23371253, 26298202	11.9483	1.5e-05	3.24e-05
Cell Transformation, Viral	4	1464, 4052, 8844, 23219	ENSG00000227082, ENSG00000240450, ENSG00000261005, ENSG00000273145	8756760, 17592550, 25002533, 25996949	11.9483	1.5e-05	3.24e-05
Diseases in Twins	4	1302, 2261, 256536, 285626	ENSG00000233977, ENSG00000236717, ENSG00000249738, ENSG00000260958	10677296, 19449410, 20732627, 20953188, 22145492	11.9483	1.5e-05	3.24e-05
Endometriosis	4	3976, 23225, 29092, 200424	ENSG00000218510, ENSG00000226335, ENSG00000232746, ENSG00000255989	17000646, 18298054, 19361790, 19545488, 21987111, 26917261, 28171565, 28432985, 30130982, 31256999	11.9483	1.5e-05	3.24e-05
Hand Deformities, Congenital	4	2261, 4052, 4784, 63895	ENSG00000234493, ENSG00000260958, ENSG00000261005, ENSG00000267722	9042914, 18677313, 24726473, 24864036, 27139183, 27714920, 29897170	11.9483	1.5e-05	3.24e-05
Rhinitis, Allergic, Seasonal	4	4052, 4843, 6036, 8038	ENSG00000136315, ENSG00000233988, ENSG00000261005, ENSG00000265788	18254476, 19213876, 23053729, 25759826	11.9483	1.5e-05	3.24e-05
Heart Defects, Congenital	4	4052, 4053, 4843, 8701	ENSG00000224638, ENSG00000249738, ENSG00000261005, ENSG00000265788	18677313, 19912632, 22499950, 23395279, 27450023, 30565850	11.9483	1.5e-05	3.24e-05
Chromosome Inversion	4	4869, 9790, 23225, 30848	ENSG00000215394, ENSG00000224074, ENSG00000232746, ENSG00000264265	9763551, 11709543, 11779832, 16641997, 18268276	11.9483	1.5e-05	3.24e-05
Kidney Diseases	4	71, 3916, 4843, 342184	ENSG00000234996, ENSG00000235994, ENSG00000250786, ENSG00000265788	11907646, 15052268, 17285762, 20610440, 21054877	11.9483	1.5e-05	3.24e-05
Kidney Failure, Chronic	4	5310, 6670, 92912, 200424	ENSG00000224638, ENSG00000255989, ENSG00000261480, ENSG00000270580	8554072, 8792818, 11058904, 11961010, 15780076, 19165178, 19443633, 20383146, 21546767, 22237240, 24029427, 26139440, 29633482	11.9483	1.5e-05	3.24e-05
Leiomyoma	4	2261, 3976, 4053, 4869	ENSG00000224074, ENSG00000226335, ENSG00000249738, ENSG00000260958	11870232, 18231572, 22341639, 26642792	11.9483	1.5e-05	3.24e-05
Leukemia, Myeloid	4	1525, 2261, 4869, 6670	ENSG00000224074, ENSG00000224638, ENSG00000260958, ENSG00000265766	2247464, 12031912, 12869515, 15619633, 15831697, 15973451, 16540653, 16541144, 16574551, 16870548, 16926303, 17306368, 17315018, 17410190, 17488663, 17597811, 17637812, 17637816, 17768124, 17875528, 18261272, 18268276, 19005479, 19365794, 19557552, 19770764, 20513120, 20684989, 20849383, 20877721, 21784052, 23590662, 25242579, 25713434, 29330024, 31767858	11.9483	1.5e-05	3.24e-05
Meningeal Neoplasms	4	722, 4843, 4953, 6773	ENSG00000228682, ENSG00000237267, ENSG00000243636, ENSG00000265788	15015770, 20406964	11.9483	1.5e-05	3.24e-05
Meningioma	4	722, 4843, 4953, 6773	ENSG00000228682, ENSG00000237267, ENSG00000243636, ENSG00000265788	15015770, 20406964	11.9483	1.5e-05	3.24e-05
Muscular Diseases	4	4843, 4869, 63895, 84675	ENSG00000224074, ENSG00000233183, ENSG00000265788, ENSG00000267722	15802564, 18157088, 23496965, 25712306, 25948554	11.9483	1.5e-05	3.24e-05
Mycobacterium Infections	4	3976, 4046, 4843, 8844	ENSG00000226335, ENSG00000227082, ENSG00000232527, ENSG00000265788	23128233	11.9483	1.5e-05	3.24e-05
Nervous System Diseases	4	3976, 8038, 9659, 51761	ENSG00000226335, ENSG00000233988, ENSG00000235398, ENSG00000235687	18342566, 20683487, 22558309, 25879318, 31397519	11.9483	1.5e-05	3.24e-05
Osteoporosis	4	4843, 29092, 54971, 80129	ENSG00000218510, ENSG00000258809, ENSG00000260517, ENSG00000265788	18445777, 19131662, 19448619, 22209000, 22504420, 23437003, 24249740, 24430505, 26911590, 29706346	11.9483	1.5e-05	3.24e-05
Postoperative Complications	4	2261, 4843, 6528, 8924	ENSG00000259702, ENSG00000260141, ENSG00000260958, ENSG00000265788	12764678, 18187871, 19286578, 28456133	11.9483	1.5e-05	3.24e-05
Sarcoma	4	1464, 2261, 4869, 6670	ENSG00000224074, ENSG00000224638, ENSG00000240450, ENSG00000260958	16574551, 18634019, 23326307, 23559515, 24804818, 29196603	11.9483	1.5e-05	3.24e-05
Seizures	4	440, 8733, 23219, 84504	ENSG00000186148, ENSG00000225278, ENSG00000234531, ENSG00000273145	24357076, 29100095, 29279279, 29388673, 30978478	11.9483	1.5e-05	3.24e-05
Trisomy	4	2261, 4869, 8038, 29124	ENSG00000224074, ENSG00000233988, ENSG00000260958, ENSG00000269460	15662668, 16752438, 17701664, 17987603, 19544290, 19844942, 21577323, 22309076, 25441688	11.9483	1.5e-05	3.24e-05
Varicose Veins	4	1464, 4052, 4053, 5269	ENSG00000230438, ENSG00000240450, ENSG00000249738, ENSG00000261005	27068509	11.9483	1.5e-05	3.24e-05
Carcinoma, Small Cell	4	2261, 2986, 6018, 81631	ENSG00000248173, ENSG00000254761, ENSG00000260958, ENSG00000261024	1649386, 1851085, 12932674, 16685373, 16941478	11.9483	1.5e-05	3.24e-05
Respiratory Syncytial Virus Infections	4	3976, 4843, 4869, 6773	ENSG00000224074, ENSG00000226335, ENSG00000237267, ENSG00000265788	16978698, 17703412, 19131335, 19258923, 20503287, 23831683, 23892143, 25277705	11.9483	1.5e-05	3.24e-05
Williams Syndrome	4	440, 2969, 4697, 8701	ENSG00000178107, ENSG00000224638, ENSG00000225278, ENSG00000233074	9466987, 12690205, 12853948, 12865760, 14556246, 19205026, 19282872, 19880526, 19897463, 21328569, 22037610, 22048961, 22566418, 22578324, 22608712, 25429715, 25501393, 26285132, 26853120, 28085512, 28424317	11.9483	1.5e-05	3.24e-05
Craniofacial Abnormalities	4	71, 2969, 4784, 114659	ENSG00000233074, ENSG00000234493, ENSG00000234996, ENSG00000264486	19291764, 19897463, 24924640, 26188271, 26200704, 27096712, 27240540, 27625340, 28442439, 29897170	11.9483	1.5e-05	3.24e-05
Venous Thrombosis	4	191, 722, 6670, 63895	ENSG00000224638, ENSG00000232694, ENSG00000243636, ENSG00000267722	12911579, 15241484, 20212171, 23509962	11.9483	1.5e-05	3.24e-05
Intracranial Hemorrhages	4	440, 4053, 5310, 23225	ENSG00000225278, ENSG00000232746, ENSG00000249738, ENSG00000270580	16741147, 20198315, 21737283, 30978478	11.9483	1.5e-05	3.24e-05
Pulmonary Disease, Chronic Obstructive	4	1525, 4843, 27304, 81631	ENSG00000258882, ENSG00000261024, ENSG00000265766, ENSG00000265788	12816735, 17675371, 19502044, 19625176, 19797159, 20956295, 24192154, 26917578	11.9483	1.5e-05	3.24e-05
Genetic Diseases, X-Linked	4	4053, 4869, 10362, 90326	ENSG00000215869, ENSG00000224074, ENSG00000249738, ENSG00000249896	18172692, 20200153, 28760657, 30565850	11.9483	1.5e-05	3.24e-05
Fractures, Bone	4	4052, 4053, 4843, 80129	ENSG00000249738, ENSG00000258809, ENSG00000261005, ENSG00000265788	18445777, 18697872, 19079262, 19801982, 22504420, 23437003, 24430505, 26911590, 28331138, 29518099	11.9483	1.5e-05	3.24e-05
Intervertebral Disc Degeneration	4	1302, 2261, 3976, 6670	ENSG00000224638, ENSG00000226335, ENSG00000233977, ENSG00000260958	25476526, 26279428, 30548218, 30664218	11.9483	1.5e-05	3.24e-05
Giant Axonal Neuropathy	4	71, 4869, 5310, 6204	ENSG00000223396, ENSG00000224074, ENSG00000234996, ENSG00000270580	26460568	11.9483	1.5e-05	3.24e-05
Plaque, Atherosclerotic	4	4843, 5310, 81631, 114902	ENSG00000259198, ENSG00000261024, ENSG00000265788, ENSG00000270580	20619687, 25503069, 26286632, 30300788	11.9483	1.5e-05	3.24e-05
Disease Resistance	4	191, 3916, 6773, 8924	ENSG00000232694, ENSG00000237267, ENSG00000250786, ENSG00000260141	24065129, 31594818	11.9483	1.5e-05	3.24e-05
Congenital Abnormalities	3	440, 4697, 7484	ENSG00000178107, ENSG00000225278, ENSG00000267420	12690205, 24268733, 26075712	15.931	0.00024334	0.000380075
Abortion, Habitual	3	203, 722, 3976	ENSG00000214347, ENSG00000226335, ENSG00000243636	14687743, 20618183, 22287021, 22698642, 23508668, 25128195, 27304912, 28577574, 29063331	15.931	0.00024334	0.000380075
Thyroid Cancer, Papillary	3	989, 6528, 8844	ENSG00000185495, ENSG00000227082, ENSG00000259702	17854396, 21509594, 21521301, 23163107, 24096868, 24685401, 25378232, 25608512, 29978611	15.931	0.00024334	0.000380075
Alcoholism	3	5310, 7678, 401024	ENSG00000229702, ENSG00000234773, ENSG00000270580	20201926, 21314694, 22072270	15.931	0.00024334	0.000380075
Alopecia	3	3976, 4052, 4953	ENSG00000226335, ENSG00000228682, ENSG00000261005	17979974, 25369932, 31249027	15.931	0.00024334	0.000380075
Amino Acid Metabolism, Inborn Errors	3	191, 440, 5805	ENSG00000225278, ENSG00000232694, ENSG00000235283	3308682, 8178819, 8841415, 9222757, 10531334, 26527160, 29279279	15.931	0.00024334	0.000380075
Arteriosclerosis	3	4052, 4053, 4843	ENSG00000249738, ENSG00000261005, ENSG00000265788	11104663, 15494775	15.931	0.00024334	0.000380075
Arthrogryposis	3	3916, 8665, 63895	ENSG00000250786, ENSG00000259230, ENSG00000267722	15052268, 23487782, 24243016, 24726473, 25712306, 27607563, 27714920, 27843126, 27974811, 30285720	15.931	0.00024334	0.000380075
Barrett Esophagus	3	1525, 4843, 6528	ENSG00000259702, ENSG00000265766, ENSG00000265788	17214887, 17849424, 18349295, 19132065, 27247425	15.931	0.00024334	0.000380075
Bone Diseases, Developmental	3	1302, 2261, 4784	ENSG00000233977, ENSG00000234493, ENSG00000260958	8599935, 10425034, 11055896, 12833394, 15558753, 17033969, 19088846, 19449430, 23727984, 24295726, 24924640, 26200704, 27139183, 28442439, 29897170	15.931	0.00024334	0.000380075
Bone Resorption	3	2261, 3976, 5310	ENSG00000226335, ENSG00000260958, ENSG00000270580	12218157, 18036184, 31052533	15.931	0.00024334	0.000380075
Carcinoma, Basal Cell	3	2261, 4843, 8038	ENSG00000233988, ENSG00000260958, ENSG00000265788	19278423, 22878588, 28627087	15.931	0.00024334	0.000380075
Adenocarcinoma, Mucinous	3	1464, 4843, 6036	ENSG00000136315, ENSG00000240450, ENSG00000265788	14991947, 16428483, 24932730, 28325363	15.931	0.00024334	0.000380075
Cerebellar Neoplasms	3	2261, 3927, 4953	ENSG00000228682, ENSG00000230606, ENSG00000260958	20924110, 23325524, 26460945	15.931	0.00024334	0.000380075
Cerebral Hemorrhage	3	1464, 4053, 23225	ENSG00000232746, ENSG00000240450, ENSG00000249738	20198315, 23474192	15.931	0.00024334	0.000380075
Chondrosarcoma	3	1464, 2261, 30848	ENSG00000240450, ENSG00000260958, ENSG00000264265	22384167, 23113306, 27292772	15.931	0.00024334	0.000380075
Choriocarcinoma	3	3927, 3976, 6528	ENSG00000226335, ENSG00000230606, ENSG00000259702	11170832, 12021185, 15961562, 17726079, 21726338, 26232936	15.931	0.00024334	0.000380075
Ciliary Motility Disorders	3	8701, 92749, 147965	ENSG00000224638, ENSG00000270641, ENSG00000272121	9256245, 19410201, 22184204, 22499950, 23354437, 27894351, 29467202	15.931	0.00024334	0.000380075
Congenital Hypothyroidism	3	4784, 4843, 6528	ENSG00000234493, ENSG00000259702, ENSG00000265788	3451231, 3998954, 9171822, 9486973, 9709973, 10487695, 12799216, 19916865, 25465605, 29897170	15.931	0.00024334	0.000380075
Cysts	3	3916, 5310, 9026	ENSG00000250786, ENSG00000260262, ENSG00000270580	17396115, 19165178, 20926008, 22031115, 24491980, 25741140, 26932689, 28375157, 31672988	15.931	0.00024334	0.000380075
Epilepsy	3	2261, 4843, 8733	ENSG00000186148, ENSG00000260958, ENSG00000265788	18642369, 22234503, 23044018, 29100095	15.931	0.00024334	0.000380075
Escherichia coli Infections	3	2867, 3151, 4843	ENSG00000205786, ENSG00000259347, ENSG00000265788	11849384, 18390757, 21037097, 30952427	15.931	0.00024334	0.000380075
Eye Abnormalities	3	2261, 4053, 7289	ENSG00000243300, ENSG00000249738, ENSG00000260958	17070479, 20179738, 20617341, 27727273	15.931	0.00024334	0.000380075
Fetal Diseases	3	2261, 5805, 29124	ENSG00000235283, ENSG00000260958, ENSG00000269460	8081365, 9450907, 9843049, 11030304, 17375526, 19844942	15.931	0.00024334	0.000380075
Fibrosis	3	4052, 4843, 8038	ENSG00000233988, ENSG00000261005, ENSG00000265788	15583989, 22540429, 23578941, 23801050, 25527259, 29361522, 29504479, 29549584	15.931	0.00024334	0.000380075
Gallbladder Neoplasms	3	2867, 3927, 4843	ENSG00000205786, ENSG00000230606, ENSG00000265788	14991947, 19780758, 26797416	15.931	0.00024334	0.000380075
Gastritis	3	3976, 4843, 4953	ENSG00000226335, ENSG00000228682, ENSG00000265788	17569126, 19495976, 19797925, 20600019, 24750185, 25309933, 30383471	15.931	0.00024334	0.000380075
Gastritis, Atrophic	3	4843, 4953, 6528	ENSG00000228682, ENSG00000259702, ENSG00000265788	15734972, 17072962, 17569126, 19120907, 19124451	15.931	0.00024334	0.000380075
Glaucoma	3	4053, 4843, 54971	ENSG00000249738, ENSG00000260517, ENSG00000265788	12828935, 19361779, 19656777, 20179738, 21081970, 22025892, 23291589, 23378721, 24908666, 28384041, 29751740, 29908281, 30565850	15.931	0.00024334	0.000380075
Glaucoma, Open-Angle	3	71, 4053, 4843	ENSG00000234996, ENSG00000249738, ENSG00000265788	16288199, 19182256, 23401661, 23580065, 25564962	15.931	0.00024334	0.000380075
Glomerulonephritis, IGA	3	3976, 4052, 4843	ENSG00000226335, ENSG00000261005, ENSG00000265788	15284293, 19258388, 21399633	15.931	0.00024334	0.000380075
Hemochromatosis	3	3151, 4843, 338645	ENSG00000255193, ENSG00000259347, ENSG00000265788	11050162, 11410162, 19084217	15.931	0.00024334	0.000380075
Hypopharyngeal Neoplasms	3	71, 81631, 92912	ENSG00000234996, ENSG00000261024, ENSG00000261480	16300736, 23935917	15.931	0.00024334	0.000380075
Influenza, Human	3	71, 4843, 4869	ENSG00000224074, ENSG00000234996, ENSG00000265788	19291698, 22989508, 28611246	15.931	0.00024334	0.000380075
Kartagener Syndrome	3	4843, 8701, 92749	ENSG00000224638, ENSG00000265788, ENSG00000270641	12142464, 12746204, 18022865, 18492703, 20513915, 21663943, 23354437, 24189859, 24360805, 25186273, 26729821, 26909801	15.931	0.00024334	0.000380075
Liver Cirrhosis, Biliary	3	4843, 23225, 159163, 378951	ENSG00000180910, ENSG00000232746, ENSG00000265788	2195063, 7504063, 12445411, 15184870, 15710222, 16337775, 31737133	15.931	0.00024334	0.000380075
Marfan Syndrome	3	4052, 4053, 4843	ENSG00000249738, ENSG00000261005, ENSG00000265788	10743502, 28067899, 30565850	15.931	0.00024334	0.000380075
Mesothelioma	3	989, 1464, 4052	ENSG00000185495, ENSG00000240450, ENSG00000261005	21106222, 24334762, 29699512	15.931	0.00024334	0.000380075
Muscular Dystrophies	3	1464, 4784, 10362	ENSG00000234493, ENSG00000240450, ENSG00000249896	16169245, 20530487, 30287093	15.931	0.00024334	0.000380075
Nervous System Malformations	3	71, 2261, 7289	ENSG00000234996, ENSG00000243300, ENSG00000260958	10425034, 22366783, 27727273	15.931	0.00024334	0.000380075
Neuromuscular Diseases	3	8924, 63895, 81631	ENSG00000260141, ENSG00000261024, ENSG00000267722	9949213, 10441737, 15325588, 31609726	15.931	0.00024334	0.000380075
Nevus, Pigmented	3	2261, 3916, 3927	ENSG00000230606, ENSG00000250786, ENSG00000260958	16718270, 16841094, 18642369, 26061439	15.931	0.00024334	0.000380075
Optic Atrophy	3	51761, 84504, 114902	ENSG00000234531, ENSG00000235687, ENSG00000259198	22277927, 27679995, 28575651	15.931	0.00024334	0.000380075
Osteochondrodysplasias	3	1302, 2261, 3976	ENSG00000226335, ENSG00000233977, ENSG00000260958	7670477, 7859284, 8589686, 9452043, 9672519, 9842995, 10360392, 10360393, 10360402, 10361991, 10395236, 10677296, 15558753, 16274647, 17507011, 17621485, 18000903, 18381781, 18583390, 19215249, 19449430, 19541590, 21204229, 22045636, 22246659	15.931	0.00024334	0.000380075
Pain	3	1302, 4843, 63895	ENSG00000233977, ENSG00000265788, ENSG00000267722	17693978, 19773451, 27899254, 28741447, 30305456	15.931	0.00024334	0.000380075
Pituitary Neoplasms	3	3976, 7484, 8038	ENSG00000226335, ENSG00000233988, ENSG00000267420	8167409, 11448119, 12574225, 27144841, 29136943	15.931	0.00024334	0.000380075
Pregnancy Complications	3	3976, 8038, 29124	ENSG00000226335, ENSG00000233988, ENSG00000269460	15180980, 15193867, 20090292, 20187159, 21799738, 22309076, 22847849	15.931	0.00024334	0.000380075
Pregnancy, Ectopic	3	3976, 4843, 8038	ENSG00000226335, ENSG00000233988, ENSG00000265788	18468598, 19482272, 19692623, 21277576, 22425195, 22927907, 23421942	15.931	0.00024334	0.000380075
Retinal Degeneration	3	3976, 7851, 114902	ENSG00000226335, ENSG00000259198, ENSG00000261760	12944416, 16376663, 17249553, 20554618, 22277927, 23289492, 24664722, 25010528, 25401970, 28939808	15.931	0.00024334	0.000380075
Retinal Diseases	3	2986, 8787, 63895	ENSG00000254761, ENSG00000263470, ENSG00000267722	8838319, 17698770, 19818506, 24726473	15.931	0.00024334	0.000380075
Salivary Gland Neoplasms	3	4843, 4869, 6528	ENSG00000224074, ENSG00000259702, ENSG00000265788	16243805, 19317804, 19799816, 23441638, 25065562, 25199743, 27501253	15.931	0.00024334	0.000380075
Sjogren's Syndrome	3	1302, 2969, 4843	ENSG00000233074, ENSG00000233977, ENSG00000265788	17600738, 24097066, 25480810, 27503288	15.931	0.00024334	0.000380075
Skin Diseases	3	2261, 4052, 6036	ENSG00000136315, ENSG00000260958, ENSG00000261005	9274625, 11424131, 19717523	15.931	0.00024334	0.000380075
Subarachnoid Hemorrhage	3	4053, 4843, 23225	ENSG00000232746, ENSG00000249738, ENSG00000265788	20198315, 25366612	15.931	0.00024334	0.000380075
Sarcoma, Synovial	3	2261, 79801, 203413	ENSG00000230159, ENSG00000260958, ENSG00000267243	23664540, 27572315, 28438869, 29020987	15.931	0.00024334	0.000380075
Synovitis	3	2261, 4843, 8038	ENSG00000233988, ENSG00000260958, ENSG00000265788	22409880, 23578941, 31662319	15.931	0.00024334	0.000380075
Tongue Neoplasms	3	2261, 4843, 4869	ENSG00000224074, ENSG00000260958, ENSG00000265788	12452003, 18070432, 19307105, 28525363, 29746960, 30061236	15.931	0.00024334	0.000380075
Tooth Abnormalities	3	191, 2261, 25902	ENSG00000182021, ENSG00000232694, ENSG00000260958	12664252, 18978678	15.931	0.00024334	0.000380075
Tuberculosis	3	4843, 64693, 200150	ENSG00000226113, ENSG00000253315, ENSG00000265788	19147409, 19723394, 20694014, 24057671, 24291065	15.931	0.00024334	0.000380075
Tuberous Sclerosis	3	5310, 64693, 81631	ENSG00000253315, ENSG00000261024, ENSG00000270580	11836366, 18060739, 22752306, 24113030, 24683199, 25355409	15.931	0.00024334	0.000380075
Ulcer	3	6036, 8038, 10558	ENSG00000136315, ENSG00000228430, ENSG00000233988	14152213, 18604515, 19717523	15.931	0.00024334	0.000380075
Urologic Neoplasms	3	2261, 4843, 6528	ENSG00000259702, ENSG00000260958, ENSG00000265788	16288035, 17482959, 17867603, 24884806, 27271022	15.931	0.00024334	0.000380075
Osteoarthritis, Hip	3	2261, 4052, 4843	ENSG00000260958, ENSG00000261005, ENSG00000265788	18077487, 22820497, 23239081, 27701424	15.931	0.00024334	0.000380075
Mammary Neoplasms, Animal	3	71, 8038, 54971	ENSG00000233988, ENSG00000234996, ENSG00000260517	22013068, 22266860, 28468988	15.931	0.00024334	0.000380075
Eye Diseases, Hereditary	3	1302, 4053, 8787	ENSG00000233977, ENSG00000249738, ENSG00000263470	29107794, 30156925, 30565850	15.931	0.00024334	0.000380075
Lymphoma, T-Cell	3	2261, 4843, 4869	ENSG00000224074, ENSG00000260958, ENSG00000265788	11731410, 16766651, 17922009, 21102525, 23338972, 23730215, 27879258, 28557340	15.931	0.00024334	0.000380075
Neoplasms, Second Primary	3	2261, 4869, 8787	ENSG00000224074, ENSG00000260958, ENSG00000263470	16574551, 18273044, 18478020, 20627871, 21233837, 23232572, 23991606, 31048683	15.931	0.00024334	0.000380075
Cerebral Amyloid Angiopathy	3	1302, 1464, 9790	ENSG00000215394, ENSG00000233977, ENSG00000240450	19204726	15.931	0.00024334	0.000380075
Death, Sudden, Cardiac	3	1525, 4843, 6670	ENSG00000224638, ENSG00000265766, ENSG00000265788	14636285, 17896511, 20622880, 24952745	15.931	0.00024334	0.000380075
Myocardial Ischemia	3	203, 1525, 4843	ENSG00000214347, ENSG00000265766, ENSG00000265788	12124227, 19327239, 20459417, 21641134, 24291282	15.931	0.00024334	0.000380075
Glucose Intolerance	3	2867, 4843, 114902	ENSG00000205786, ENSG00000259198, ENSG00000265788	17884453, 26023106, 29161407	15.931	0.00024334	0.000380075
Carcinoma, Medullary	3	3976, 6528, 81631	ENSG00000226335, ENSG00000259702, ENSG00000261024	19029227, 19623642, 20570039	15.931	0.00024334	0.000380075
Cystadenocarcinoma, Mucinous	3	1525, 3976, 4843	ENSG00000226335, ENSG00000265766, ENSG00000265788	16681724, 17278108, 18540977	15.931	0.00024334	0.000380075
Sepsis	3	2867, 4843, 5310	ENSG00000205786, ENSG00000265788, ENSG00000270580	12097137, 23192595, 23624871, 29338778, 30021364	15.931	0.00024334	0.000380075
Retinal Neoplasms	3	4843, 5281, 6528	ENSG00000259702, ENSG00000265788, ENSG00000273073	15754329, 24921169, 26213306	15.931	0.00024334	0.000380075
Osteoarthritis, Knee	3	1302, 4843, 8038	ENSG00000233977, ENSG00000233988, ENSG00000265788	16453284, 18024942, 18311789, 18675932, 19268722, 21258805, 22284607, 23578941, 25197389, 25667922, 25764619, 26875044, 27958655, 28637509, 28741447, 28748424, 28929114	15.931	0.00024334	0.000380075
Papillomavirus Infections	3	2261, 4843, 81631	ENSG00000260958, ENSG00000261024, ENSG00000265788	19012493, 28377483, 28525363, 28626766, 29859041, 30061236	15.931	0.00024334	0.000380075
Chromosomal Instability	3	2261, 4869, 6670	ENSG00000224074, ENSG00000224638, ENSG00000260958	15780936, 20807181, 22837387	15.931	0.00024334	0.000380075
Premature Birth	3	4843, 8038, 29124	ENSG00000233988, ENSG00000265788, ENSG00000269460	17267840, 18186153, 18978109, 20452482, 21257080, 22847849, 26768134	15.931	0.00024334	0.000380075
Tendinopathy	3	1302, 4843, 8038	ENSG00000233977, ENSG00000233988, ENSG00000265788	19741110, 22588838, 23491141, 23624467	15.931	0.00024334	0.000380075
Chronic Periodontitis	3	4843, 4953, 91074	ENSG00000228682, ENSG00000253301, ENSG00000265788	20059423, 20831369, 22699663, 27737359, 28617311	15.931	0.00024334	0.000380075
Leukoencephalopathies	3	4052, 4843, 84504	ENSG00000234531, ENSG00000261005, ENSG00000265788	21507301, 25369932, 28969374	15.931	0.00024334	0.000380075
Proteostasis Deficiencies	3	7851, 10048, 81631	ENSG00000234531, ENSG00000261024, ENSG00000261760	24623722, 24879152	15.931	0.00024334	0.000380075
Frontotemporal Lobar Degeneration	3	191, 4869, 81631	ENSG00000224074, ENSG00000232694, ENSG00000261024	25192599, 27158844, 27554286	15.931	0.00024334	0.000380075
Neointima	3	4082, 84331, 114902	ENSG00000213468, ENSG00000236081, ENSG00000259198	26450120, 29453251, 30300788	15.931	0.00024334	0.000380075
Chromosome Duplication	3	2261, 2969, 4784	ENSG00000233074, ENSG00000234493, ENSG00000260958	21815251, 22048961, 29184170	15.931	0.00024334	0.000380075
Non-alcoholic Fatty Liver Disease	3	6147, 6222, 8665	ENSG00000234277, ENSG00000234718, ENSG00000259230	28902428	15.931	0.00024334	0.000380075
Surgical Wound	2	8038, 83851	ENSG00000233988, ENSG00000258882	28005267	23.8966	0.00391891	0.00391891
Essential Hypertension	2	722, 4843	ENSG00000243636, ENSG00000265788	28627632, 31768780	23.8966	0.00391891	0.00391891
Stargardt Disease	2	1302, 114902	ENSG00000233977, ENSG00000259198	22183337, 30156925	23.8966	0.00391891	0.00391891
Adenovirus Infections, Human	2	1525, 4869	ENSG00000224074, ENSG00000265766	17896511, 19115936, 19131551, 19502044, 22337638	23.8966	0.00391891	0.00391891
Agranulocytosis	2	4784, 90480	ENSG00000197291, ENSG00000234493	25187353	23.8966	0.00391891	0.00391891
Amyloidosis	2	71, 4869	ENSG00000224074, ENSG00000234996	17285762, 30921500	23.8966	0.00391891	0.00391891
Fabry Disease	2	3916, 4843	ENSG00000250786, ENSG00000265788	15784171, 24334114	23.8966	0.00391891	0.00391891
Arrhythmias, Cardiac	2	1525, 6670	ENSG00000224638, ENSG00000265766	20622880, 24291282, 24952745	23.8966	0.00391891	0.00391891
Ascites	2	3976, 4843	ENSG00000226335, ENSG00000265788	17848619, 25924901	23.8966	0.00391891	0.00391891
Atrial Fibrillation	2	4053, 4843	ENSG00000249738, ENSG00000265788	18585800, 27559042, 28205526	23.8966	0.00391891	0.00391891
Behcet Syndrome	2	4843, 84210	ENSG00000242569, ENSG00000265788	17296902, 19796537	23.8966	0.00391891	0.00391891
Blast Crisis	2	3976, 4869	ENSG00000224074, ENSG00000226335	19066330, 19279329, 20724983, 21233837, 21621842, 22791379, 23729555, 25961029, 30417521	23.8966	0.00391891	0.00391891
Brain Injuries	2	1464, 4843	ENSG00000240450, ENSG00000265788	19788069, 29054751	23.8966	0.00391891	0.00391891
Adenocarcinoma, Bronchiolo-Alveolar	2	1525, 4843	ENSG00000265766, ENSG00000265788	12948935, 15107292, 19615283	23.8966	0.00391891	0.00391891
Carcinoma, Intraductal, Noninfiltrating	2	8038, 81631	ENSG00000233988, ENSG00000261024	19623642, 22926263	23.8966	0.00391891	0.00391891
Cataract	2	4052, 4843	ENSG00000261005, ENSG00000265788	22410565, 28108234	23.8966	0.00391891	0.00391891
Intracranial Aneurysm	2	4843, 5310	ENSG00000265788, ENSG00000270580	10577909, 16574921, 27567292	23.8966	0.00391891	0.00391891
Cerebral Infarction	2	4052, 5310	ENSG00000261005, ENSG00000270580	16741147, 25369932	23.8966	0.00391891	0.00391891
Cholestasis	2	3916, 81631	ENSG00000250786, ENSG00000261024	15052268, 29416008	23.8966	0.00391891	0.00391891
Chondrodysplasia Punctata	2	1525, 2261	ENSG00000260958, ENSG00000265766	19073250, 21103663	23.8966	0.00391891	0.00391891
Chordoma	2	1464, 3976	ENSG00000226335, ENSG00000240450	26689475, 28247842	23.8966	0.00391891	0.00391891
Chromosome Fragility	2	440, 4697	ENSG00000178107, ENSG00000225278	12690205	23.8966	0.00391891	0.00391891
Connective Tissue Diseases	2	1302, 63895	ENSG00000233977, ENSG00000267722	9506662, 22796475, 24726473, 25240749, 25780254, 27843126, 30156925	23.8966	0.00391891	0.00391891
Carcinoma, Adenoid Cystic	2	4843, 4869	ENSG00000224074, ENSG00000265788	16243805, 19317804, 25065562, 27501253	23.8966	0.00391891	0.00391891
Demyelinating Diseases	2	1464, 3916	ENSG00000240450, ENSG00000250786	21123584, 31184779	23.8966	0.00391891	0.00391891
Diabetes Mellitus	2	4843, 8733	ENSG00000186148, ENSG00000265788	21886157, 23801050, 23812491	23.8966	0.00391891	0.00391891
Diabetes Mellitus, Experimental	2	4052, 200424	ENSG00000255989, ENSG00000261005	29549584, 30987683	23.8966	0.00391891	0.00391891
Diabetic Angiopathies	2	4843, 200424	ENSG00000255989, ENSG00000265788	28711598, 30574144	23.8966	0.00391891	0.00391891
Dystonia	2	5805, 90326	ENSG00000215869, ENSG00000235283	9159737, 17407085, 20200153	23.8966	0.00391891	0.00391891
Eczema	2	4843, 6036	ENSG00000136315, ENSG00000265788	25539641, 27193975, 28866306	23.8966	0.00391891	0.00391891
Encephalocele	2	2261, 147965	ENSG00000260958, ENSG00000272121	24075385, 27894351	23.8966	0.00391891	0.00391891
Encephalomyelitis, Autoimmune, Experimental	2	1464, 3976	ENSG00000226335, ENSG00000240450	21123584, 23995070, 25514345	23.8966	0.00391891	0.00391891
Enterovirus Infections	2	1525, 4953	ENSG00000228682, ENSG00000265766	12920584, 16548883	23.8966	0.00391891	0.00391891
Exostoses, Multiple Hereditary	2	2261, 3976	ENSG00000226335, ENSG00000260958	19541590, 19898608	23.8966	0.00391891	0.00391891
Eye Diseases	2	1302, 58517	ENSG00000233977, ENSG00000239268	8227983, 9506662	23.8966	0.00391891	0.00391891
Fatigue	2	191, 4843	ENSG00000232694, ENSG00000265788	17693978, 20392501	23.8966	0.00391891	0.00391891
Tourette Syndrome	2	13, 253650	ENSG00000203279, ENSG00000250271	25158072, 26444075, 29253601	23.8966	0.00391891	0.00391891
Gingivitis	2	4843, 4953	ENSG00000228682, ENSG00000265788	20831369	23.8966	0.00391891	0.00391891
Goiter, Nodular	2	4869, 6528	ENSG00000224074, ENSG00000259702	20961282, 21989446, 25389240, 28190186, 29772533	23.8966	0.00391891	0.00391891
Heart Diseases	2	1525, 7485	ENSG00000250046, ENSG00000265766	9544840, 19495568	23.8966	0.00391891	0.00391891
Hemoglobinuria, Paroxysmal	2	5281, 6036	ENSG00000136315, ENSG00000273073	8081220, 8575782, 12606041	23.8966	0.00391891	0.00391891
Herpes Simplex	2	9790, 58517	ENSG00000215394, ENSG00000239268	25693804	23.8966	0.00391891	0.00391891
Hodgkin Disease	2	4046, 4843	ENSG00000232527, ENSG00000265788	10233704, 20074466	23.8966	0.00391891	0.00391891
Hydatidiform Mole	2	3976, 8038	ENSG00000226335, ENSG00000233988	24830297, 30213486	23.8966	0.00391891	0.00391891
Hydrocephalus	2	71, 2261	ENSG00000234996, ENSG00000260958	24075385, 27568649, 27625340	23.8966	0.00391891	0.00391891
Hypercholesterolemia	2	4843, 157627	ENSG00000253230, ENSG00000265788	12690222, 27253412	23.8966	0.00391891	0.00391891
Hypersensitivity, Immediate	2	4843, 6036	ENSG00000136315, ENSG00000265788	11692109, 15356558, 17177683, 19247692, 21680952, 28588744	23.8966	0.00391891	0.00391891
Hypertension, Portal	2	4843, 5310	ENSG00000265788, ENSG00000270580	15583989, 21694639, 23452051, 26119788	23.8966	0.00391891	0.00391891
Hypertension, Pulmonary	2	4843, 81631	ENSG00000261024, ENSG00000265788	16456243, 16813666, 19912632, 20889906, 24439467	23.8966	0.00391891	0.00391891
Hypothyroidism	2	4843, 6528	ENSG00000259702, ENSG00000265788	3451231, 3998954, 9171822, 9388506, 9486973, 9657379, 9709973, 9745458, 10487695, 12799216, 18187871, 20153805, 29772533	23.8966	0.00391891	0.00391891
Infections	2	4843, 6036	ENSG00000136315, ENSG00000265788	9916929, 11102386	23.8966	0.00391891	0.00391891
Infertility, Female	2	3976, 200424	ENSG00000226335, ENSG00000255989	14687743, 16295654, 16545901, 17000646, 17966612, 18047677, 18298054, 18684446, 19541590, 19545488, 22252755, 22520363, 22537815, 22698642, 23541977, 24690239, 26776907, 27082016, 28432985, 28466814, 30130982, 30611552	23.8966	0.00391891	0.00391891
Intervertebral Disc Displacement	2	1302, 3976	ENSG00000226335, ENSG00000233977	16133074, 17471097, 19180518, 30664218	23.8966	0.00391891	0.00391891
Ischemia	2	4843, 8038	ENSG00000233988, ENSG00000265788	18024942, 19539448, 20086011, 28637396	23.8966	0.00391891	0.00391891
Polycystic Kidney Diseases	2	5310, 147965	ENSG00000270580, ENSG00000272121	2821260, 10493829, 11698076, 11857740, 14718571, 15382167, 17102641, 17451746, 17540339, 18791038, 19158352, 19854836, 22367170, 23439951, 24491980, 25365220, 27894351, 28578020	23.8966	0.00391891	0.00391891
Kyphosis	2	9026, 63895	ENSG00000260262, ENSG00000267722	17452370, 31609726	23.8966	0.00391891	0.00391891
Obstetric Labor, Premature	2	4843, 29124	ENSG00000265788, ENSG00000269460	15193867, 17618748, 19818512, 20452482	23.8966	0.00391891	0.00391891
Learning Disabilities	2	26030, 114659	ENSG00000235056, ENSG00000264486	19291764, 21360829	23.8966	0.00391891	0.00391891
Leukemia, Experimental	2	4869, 58517	ENSG00000224074, ENSG00000239268	21441929, 30632059, 30635567	23.8966	0.00391891	0.00391891
Leukoplakia, Oral	2	2261, 4843	ENSG00000260958, ENSG00000265788	16290060, 18597705, 26465941, 31379002	23.8966	0.00391891	0.00391891
Liver Diseases	2	4843, 5310	ENSG00000265788, ENSG00000270580	12374680, 12445411, 25741140, 26932689, 28375157	23.8966	0.00391891	0.00391891
Long QT Syndrome	2	5454, 6670	ENSG00000224638, ENSG00000230725	23459443, 24952745	23.8966	0.00391891	0.00391891
Lordosis	2	2261, 9026	ENSG00000260262, ENSG00000260958	17452370, 22903874, 23165795, 23649205, 23726269, 29080836	23.8966	0.00391891	0.00391891
Lung Diseases	2	3151, 4843	ENSG00000259347, ENSG00000265788	16950998, 28408162	23.8966	0.00391891	0.00391891
Lupus Nephritis	2	2969, 4843	ENSG00000233074, ENSG00000265788	19184355, 31374066	23.8966	0.00391891	0.00391891
Lymphatic Diseases	2	3916, 4869	ENSG00000224074, ENSG00000250786	17048695, 17076533	23.8966	0.00391891	0.00391891
Mandibulofacial Dysostosis	2	4869, 6147	ENSG00000224074, ENSG00000234718	12777385	23.8966	0.00391891	0.00391891
Metabolic Diseases	2	5805, 51761	ENSG00000235283, ENSG00000235687	19350512, 23579954	23.8966	0.00391891	0.00391891
Metaplasia	2	4953, 6528	ENSG00000228682, ENSG00000259702	17214887, 17569126, 19124451	23.8966	0.00391891	0.00391891
Microcephaly	2	71, 440	ENSG00000225278, ENSG00000234996	24139043, 26188271, 29405484, 30978478	23.8966	0.00391891	0.00391891
Microphthalmos	2	1349, 63895	ENSG00000233080, ENSG00000267722	23122588, 30181649	23.8966	0.00391891	0.00391891
Adenoma, Pleomorphic	2	4843, 6528	ENSG00000259702, ENSG00000265788	19799816, 25199743	23.8966	0.00391891	0.00391891
Movement Disorders	2	63895, 200424	ENSG00000255989, ENSG00000267722	26551544, 31928709	23.8966	0.00391891	0.00391891
Mucocutaneous Lymph Node Syndrome	2	1302, 4843	ENSG00000233977, ENSG00000265788	12709136, 14764920, 20618517	23.8966	0.00391891	0.00391891
Muscle Spasticity	2	440, 84504	ENSG00000225278, ENSG00000234531	28575651, 29405484	23.8966	0.00391891	0.00391891
Myeloproliferative Disorders	2	4869, 200424	ENSG00000224074, ENSG00000255989	16870548, 19066330, 19420352, 19923888, 21233837, 24895580	23.8966	0.00391891	0.00391891
Cardiomyopathies	2	1525, 5310	ENSG00000265766, ENSG00000270580	19933937, 31052533	23.8966	0.00391891	0.00391891
Neoplasms, Germ Cell and Embryonal	2	5310, 401024	ENSG00000229702, ENSG00000270580	25609015, 27577987	23.8966	0.00391891	0.00391891
Neoplasms, Hormone-Dependent	2	71, 1525	ENSG00000234996, ENSG00000265766	17220478, 21389059	23.8966	0.00391891	0.00391891
Neoplasms, Multiple Primary	2	2261, 8701	ENSG00000224638, ENSG00000260958	19377444, 23103227	23.8966	0.00391891	0.00391891
Neuronal Ceroid-Lipofuscinoses	2	71, 3916	ENSG00000234996, ENSG00000250786	16542649, 23160995	23.8966	0.00391891	0.00391891
Nevus	2	2261, 4052	ENSG00000260958, ENSG00000261005	9274625, 16841094, 17255960, 27786351	23.8966	0.00391891	0.00391891
Occupational Diseases	2	1302, 4843	ENSG00000233977, ENSG00000265788	17471097, 19505917, 20711808, 25634431	23.8966	0.00391891	0.00391891
Oral Submucous Fibrosis	2	2261, 4843	ENSG00000260958, ENSG00000265788	17687170, 26465941	23.8966	0.00391891	0.00391891
Oropharyngeal Neoplasms	2	2261, 81631	ENSG00000260958, ENSG00000261024	26711175, 29859041	23.8966	0.00391891	0.00391891
Osteonecrosis	2	4843, 200424	ENSG00000255989, ENSG00000265788	25191931, 27627619	23.8966	0.00391891	0.00391891
Otitis Media	2	4843, 6670	ENSG00000224638, ENSG00000265788	17908769, 23832258, 23974705, 27534583	23.8966	0.00391891	0.00391891
Otitis Media with Effusion	2	4843, 6670	ENSG00000224638, ENSG00000265788	21073541, 23974705	23.8966	0.00391891	0.00391891
Respirovirus Infections	2	7484, 101928941	ENSG00000234493, ENSG00000267420	23785285, 27066803	23.8966	0.00391891	0.00391891
Peripheral Nervous System Diseases	2	440, 10558	ENSG00000225278, ENSG00000228430	14152213, 17276738	23.8966	0.00391891	0.00391891
Peritoneal Neoplasms	2	1525, 4843	ENSG00000265766, ENSG00000265788	15205363, 23503462	23.8966	0.00391891	0.00391891
Photosensitivity Disorders	2	2261, 4052	ENSG00000260958, ENSG00000261005	9274625, 19076977	23.8966	0.00391891	0.00391891
Pneumococcal Infections	2	722, 4843	ENSG00000243636, ENSG00000265788	19309520, 30323030	23.8966	0.00391891	0.00391891
Polycystic Ovary Syndrome	2	3976, 5310	ENSG00000226335, ENSG00000270580	20734064, 27785750, 29397316	23.8966	0.00391891	0.00391891
Polyps	2	3976, 4843	ENSG00000226335, ENSG00000265788	22341639, 24273952	23.8966	0.00391891	0.00391891
Pregnancy, Tubal	2	3976, 4843	ENSG00000226335, ENSG00000265788	18258286, 18468598, 23687977, 24074901, 25790555	23.8966	0.00391891	0.00391891
Pseudomonas Infections	2	2867, 3151	ENSG00000205786, ENSG00000259347	21037097, 28408162	23.8966	0.00391891	0.00391891
Pseudoxanthoma Elasticum	2	4052, 5310	ENSG00000261005, ENSG00000270580	9274625, 18791038	23.8966	0.00391891	0.00391891
Psychomotor Disorders	2	2261, 84504	ENSG00000234531, ENSG00000260958	23165795, 28575651	23.8966	0.00391891	0.00391891
Puberty, Precocious	2	3976, 4784	ENSG00000226335, ENSG00000234493	20734064, 28442439	23.8966	0.00391891	0.00391891
Rhinitis, Allergic, Perennial	2	4843, 8038	ENSG00000233988, ENSG00000265788	16780147, 19213876	23.8966	0.00391891	0.00391891
Sarcoma, Kaposi	2	4869, 6036	ENSG00000136315, ENSG00000224074	11916383, 20333249	23.8966	0.00391891	0.00391891
Scoliosis	2	2261, 63895	ENSG00000260958, ENSG00000267722	24864036, 27607563, 27843126, 27974811, 31609726	23.8966	0.00391891	0.00391891
Shock, Septic	2	71, 4843	ENSG00000234996, ENSG00000265788	23192595, 26754286	23.8966	0.00391891	0.00391891
Situs Inversus	2	5310, 8701	ENSG00000224638, ENSG00000270580	12142464, 28827396	23.8966	0.00391891	0.00391891
Soft Tissue Neoplasms	2	1464, 2261	ENSG00000240450, ENSG00000260958	18634019, 23559515, 23664540, 24804818	23.8966	0.00391891	0.00391891
Spinal Cord Injuries	2	1464, 4843	ENSG00000240450, ENSG00000265788	19604403, 25713464, 28125047	23.8966	0.00391891	0.00391891
Spinal Diseases	2	1302, 4052	ENSG00000233977, ENSG00000261005	18469698, 21204229, 25369932	23.8966	0.00391891	0.00391891
Staphylococcal Infections	2	722, 2867	ENSG00000205786, ENSG00000243636	21037097, 22333221	23.8966	0.00391891	0.00391891
Starvation	2	8665, 81631	ENSG00000259230, ENSG00000261024	18296641, 19073596	23.8966	0.00391891	0.00391891
Syndactyly	2	2261, 342184	ENSG00000235994, ENSG00000260958	9843049, 20610440	23.8966	0.00391891	0.00391891
Thrombosis	2	4843, 5310	ENSG00000265788, ENSG00000270580	14981908, 16741147	23.8966	0.00391891	0.00391891
Thymoma	2	2969, 3916	ENSG00000233074, ENSG00000250786	19343823, 29438696	23.8966	0.00391891	0.00391891
Thymus Neoplasms	2	2969, 3916	ENSG00000233074, ENSG00000250786	19343823, 24974848, 28676218, 28982856, 29438696	23.8966	0.00391891	0.00391891
Thyroiditis	2	4869, 6528	ENSG00000224074, ENSG00000259702	22545753, 25389240	23.8966	0.00391891	0.00391891
Tonsillar Neoplasms	2	2261, 4843	ENSG00000260958, ENSG00000265788	19178812, 28525363, 30061236	23.8966	0.00391891	0.00391891
Chagas Disease	2	4843, 8505	ENSG00000224303, ENSG00000265788	12135432, 23776710	23.8966	0.00391891	0.00391891
Tuberculosis, Pulmonary	2	13, 4843	ENSG00000250271, ENSG00000265788	16352737, 17223386, 17475563, 19575238, 30670438	23.8966	0.00391891	0.00391891
Urinary Tract Infections	2	3151, 4843	ENSG00000259347, ENSG00000265788	11849384, 30952427	23.8966	0.00391891	0.00391891
Vascular Diseases	2	71, 3976	ENSG00000226335, ENSG00000234996	16179592, 29038846	23.8966	0.00391891	0.00391891
Viremia	2	4053, 4843	ENSG00000249738, ENSG00000265788	14985675, 15063762	23.8966	0.00391891	0.00391891
Vision Disorders	2	7851, 8787	ENSG00000261760, ENSG00000263470	14702087, 17698770, 25401970, 29107794	23.8966	0.00391891	0.00391891
Vitiligo	2	4843, 8924	ENSG00000260141, ENSG00000265788	22205923, 22561518, 25556582	23.8966	0.00391891	0.00391891
Granulomatosis with Polyangiitis	2	1302, 7484	ENSG00000233977, ENSG00000267420	22808956, 23740775	23.8966	0.00391891	0.00391891
Reperfusion Injury	2	71, 4843	ENSG00000234996, ENSG00000265788	16195370, 18024942, 19443702, 19539448, 26465331	23.8966	0.00391891	0.00391891
Weight Gain	2	3976, 8787	ENSG00000226335, ENSG00000263470	19156168, 23729555	23.8966	0.00391891	0.00391891
Weight Loss	2	8787, 9026	ENSG00000260262, ENSG00000263470	17452370, 22132185	23.8966	0.00391891	0.00391891
Leukemia, B-Cell	2	3976, 10426	ENSG00000225760, ENSG00000226335	19786618, 23729555	23.8966	0.00391891	0.00391891
Leukemia, Myelomonocytic, Chronic	2	4869, 200424	ENSG00000224074, ENSG00000255989	19420352, 19540590, 20880116, 30575719	23.8966	0.00391891	0.00391891
HTLV-I Infections	2	4843, 6773	ENSG00000237267, ENSG00000265788	18678383, 26265053	23.8966	0.00391891	0.00391891
AIDS Dementia Complex	2	4843, 81631	ENSG00000261024, ENSG00000265788	8943206, 9870939, 10203575, 10443886, 25653352	23.8966	0.00391891	0.00391891
Arthritis, Psoriatic	2	4843, 285626	ENSG00000249738, ENSG00000265788	20953188, 20953189	23.8966	0.00391891	0.00391891
Spinal Dysraphism	2	191, 4843	ENSG00000232694, ENSG00000265788	19161160, 19683694	23.8966	0.00391891	0.00391891
Lymphoma, T-Cell, Cutaneous	2	6773, 64693	ENSG00000237267, ENSG00000253315	11564163, 12839582, 24850846	23.8966	0.00391891	0.00391891
Bronchial Hyperreactivity	2	4843, 6036	ENSG00000136315, ENSG00000265788	18774388, 19247692, 24814827	23.8966	0.00391891	0.00391891
Thyroid Nodule	2	989, 6528	ENSG00000185495, ENSG00000259702	11575851, 15068624, 17696829, 18628528, 20961282, 21509594	23.8966	0.00391891	0.00391891
Diabetes, Gestational	2	4843, 29124	ENSG00000265788, ENSG00000269460	25499680, 26568332	23.8966	0.00391891	0.00391891
Hepatitis E	2	4843, 6773	ENSG00000237267, ENSG00000265788	24215170, 28442624	23.8966	0.00391891	0.00391891
Carotid Stenosis	2	4843, 81631	ENSG00000261024, ENSG00000265788	25503069, 28546219	23.8966	0.00391891	0.00391891
beta-Thalassemia	2	4843, 5310	ENSG00000265788, ENSG00000270580	19103526, 28827396	23.8966	0.00391891	0.00391891
Liver Failure	2	4843, 23225	ENSG00000232746, ENSG00000265788	12399227, 16337775	23.8966	0.00391891	0.00391891
Leukemic Infiltration	2	3976, 4869	ENSG00000224074, ENSG00000226335	23729555, 26113416	23.8966	0.00391891	0.00391891
Aortic Aneurysm, Abdominal	2	191, 4052	ENSG00000232694, ENSG00000261005	18635682, 19897194	23.8966	0.00391891	0.00391891
Carcinoma, Embryonal	2	6528, 7484	ENSG00000259702, ENSG00000267420	8167409, 23117572	23.8966	0.00391891	0.00391891
Adenocarcinoma, Follicular	2	4869, 6528	ENSG00000224074, ENSG00000259702	11575851, 12039073, 19029227, 21258971, 21521301, 21989446	23.8966	0.00391891	0.00391891
Carcinoma, Papillary, Follicular	2	989, 6528	ENSG00000185495, ENSG00000259702	12475396, 16335670, 21509594, 24432988	23.8966	0.00391891	0.00391891
Carcinoma, Endometrioid	2	1525, 6036	ENSG00000136315, ENSG00000265766	16428483, 17278108	23.8966	0.00391891	0.00391891
Carcinoma, Mucoepidermoid	2	6528, 8038	ENSG00000233988, ENSG00000259702	25199743, 30415904	23.8966	0.00391891	0.00391891
Cystadenoma, Serous	2	1464, 3916	ENSG00000240450, ENSG00000250786	23172893, 24932730	23.8966	0.00391891	0.00391891
Neoplasms, Squamous Cell	2	2261, 4843	ENSG00000260958, ENSG00000265788	15869706, 18184270, 29299828	23.8966	0.00391891	0.00391891
Coronavirus Infections	2	4869, 6773	ENSG00000224074, ENSG00000237267	28045037, 28250121	23.8966	0.00391891	0.00391891
Neuroendocrine Tumors	2	4953, 6528	ENSG00000228682, ENSG00000259702	15534104, 19124451	23.8966	0.00391891	0.00391891
Hyperoxia	2	4843, 81631	ENSG00000261024, ENSG00000265788	20086011, 22095627, 23333919	23.8966	0.00391891	0.00391891
Severe Dengue	2	5612, 6773	ENSG00000237267, ENSG00000242753	20588308	23.8966	0.00391891	0.00391891
Hepatitis, Autoimmune	2	4843, 23225	ENSG00000232746, ENSG00000265788	12445411, 16337775	23.8966	0.00391891	0.00391891
Thrombophilia	2	3976, 4843	ENSG00000226335, ENSG00000265788	20734064, 23773706	23.8966	0.00391891	0.00391891
Multiple Sclerosis, Relapsing-Remitting	2	3976, 4843	ENSG00000226335, ENSG00000265788	17854833, 19667218, 21376344, 21570299	23.8966	0.00391891	0.00391891
Spinocerebellar Ataxias	2	4052, 84504	ENSG00000234531, ENSG00000261005	21078624, 28575651	23.8966	0.00391891	0.00391891
Lewy Body Disease	2	2261, 4843	ENSG00000260958, ENSG00000265788	11297817, 29909202	23.8966	0.00391891	0.00391891
Tauopathies	2	71, 9790	ENSG00000215394, ENSG00000234996	21685912, 28893863	23.8966	0.00391891	0.00391891
Mental Retardation, X-Linked	2	71, 112574	ENSG00000234996, ENSG00000266904	25582440, 27625340	23.8966	0.00391891	0.00391891
Gastrointestinal Stromal Tumors	2	2261, 6528	ENSG00000259702, ENSG00000260958	19124451, 25432174	23.8966	0.00391891	0.00391891
Pancreatitis, Chronic	2	4843, 342184	ENSG00000235994, ENSG00000265788	19096130, 28125406	23.8966	0.00391891	0.00391891
Lymphohistiocytosis, Hemophagocytic	2	3916, 6773	ENSG00000237267, ENSG00000250786	16778144, 24916509, 31102697	23.8966	0.00391891	0.00391891
Renal Insufficiency	2	5310, 8733	ENSG00000186148, ENSG00000270580	21886157, 28983800	23.8966	0.00391891	0.00391891
Kidney Diseases, Cystic	2	7289, 7851	ENSG00000243300, ENSG00000261760	9326933, 9361039, 25401970, 27727273	23.8966	0.00391891	0.00391891
Arachnodactyly	2	2261, 63895	ENSG00000260958, ENSG00000267722	24726473, 24864036, 27843126	23.8966	0.00391891	0.00391891
Venous Thromboembolism	2	4843, 8733	ENSG00000186148, ENSG00000265788	19263529, 20603037, 21886157	23.8966	0.00391891	0.00391891
Primary Myelofibrosis	2	4052, 4869	ENSG00000224074, ENSG00000261005	18200037, 23462118	23.8966	0.00391891	0.00391891
Small Cell Lung Carcinoma	2	5454, 8038	ENSG00000230725, ENSG00000233988	23358112, 23530560, 24465799, 26503019	23.8966	0.00391891	0.00391891
Microscopic Polyangiitis	2	1302, 7484	ENSG00000233977, ENSG00000267420	22808956	23.8966	0.00391891	0.00391891
Chemical and Drug Induced Liver Injury	2	13, 4843	ENSG00000250271, ENSG00000265788	12732844, 17940019, 27422753, 27665476	23.8966	0.00391891	0.00391891
Anti-Neutrophil Cytoplasmic Antibody-Associated Vasculitis	2	1302, 7484	ENSG00000233977, ENSG00000267420	22808956	23.8966	0.00391891	0.00391891
Kashin-Beck Disease	2	2261, 8038	ENSG00000233988, ENSG00000260958	27545300, 29626475	23.8966	0.00391891	0.00391891
Plaque, Amyloid	2	722, 10048	ENSG00000234531, ENSG00000243636	18556068, 24254706	23.8966	0.00391891	0.00391891
Megalencephaly	2	2261, 4784	ENSG00000234493, ENSG00000260958	21815251, 29897170	23.8966	0.00391891	0.00391891
Inflammatory Breast Neoplasms	2	4082, 6773	ENSG00000236081, ENSG00000237267	26897526, 28009981	23.8966	0.00391891	0.00391891
